# Supplementary material for: Linking Binary Gene Relationships to Drivers of Renal Cell Carcinoma Reveals Convergent Function in Alternate Tumor Progression Paths
Source: Sci Rep. 2019 Feb 27;9:2899. doi: 10.1038/s41598-019-39875-y (PMC6393532; doi:10.1038/s41598-019-39875-y)
Supplement: Supplementary file 2 — Supplemental Tables [file 41598_2019_39875_MOESM2_ESM.xlsx]

## Sheet: Article_Information
Linking Binary Gene Relationships to Drivers of Renal Cell Carcinoma Reveals Convergent Function in Alternate Tumor Progression Paths
William L. Poehlman, James J. Hsieh, and F. Alex Feltus

## Sheet: Supplememental_Table_I
Supplemental Table I. tSNE-HDBSCAN Consensus Cluster Assignment
SampleID	tSNE-Cluster	Cancer	Tissue
62be7dc8-d879-4626-8168-25ccccf341f5.FPKM.txt	1	TCGA-KIRC	Primary Tumor
2a3c3b16-84bb-4193-b637-c9e140c720b5.FPKM.txt	1	TCGA-KIRC	Solid Tissue Normal
d7cdce64-4830-44bd-bac2-8f985a6a82ea.FPKM.txt	1	TCGA-KICH	Solid Tissue Normal
3472dc3a-cd09-4d60-b5b3-6f4537e868ee.FPKM.txt	1	TCGA-KIRP	Solid Tissue Normal
e68b0db1-da01-475f-aa4e-6f7f87bbc135.FPKM.txt	1	TCGA-KIRC	Solid Tissue Normal
80b47148-4783-43bb-9f61-570cb5f0202a.FPKM.txt	1	TCGA-KIRC	Solid Tissue Normal
130e22b9-5b91-437a-88be-aefaced5bb5e.FPKM.txt	1	TCGA-KIRC	Solid Tissue Normal
8cb43c50-4ce9-4707-9dfa-cc5ed66a6b61.FPKM.txt	1	TCGA-KIRC	Solid Tissue Normal
13352bd8-ba40-4ea5-a23e-9aa538291ba8.FPKM.txt	1	TCGA-KIRC	Solid Tissue Normal
7f366a6f-9823-4b4d-a785-a5487dcb8b5e.FPKM.txt	1	TCGA-KICH	Primary Tumor
12e0d656-841f-4b74-b357-ee585ed51fe8.FPKM.txt	1	TCGA-KIRP	Solid Tissue Normal
b36d3864-0d7a-4362-9bc4-89e5e16e5c25.FPKM.txt	1	TCGA-KIRP	Solid Tissue Normal
c0585219-4f92-423a-94bc-249d4f8c3b35.FPKM.txt	1	TCGA-KIRC	Solid Tissue Normal
02d58612-fa28-4d8e-b933-95f5f01602d3.FPKM.txt	1	TCGA-KIRP	Solid Tissue Normal
0c6494a3-bece-4524-b188-b27e30ab1c7b.FPKM.txt	1	TCGA-KICH	Solid Tissue Normal
c08817f0-fc05-44ea-8a92-8b7538ac49d8.FPKM.txt	1	TCGA-KIRC	Solid Tissue Normal
b0f28a1b-4568-4cbb-991d-f6fa8a423351.FPKM.txt	1	TCGA-KIRP	Solid Tissue Normal
c6ed3d21-f764-4b46-b896-a03f4636c210.FPKM.txt	1	TCGA-KIRP	Solid Tissue Normal
17b0ff2d-edbf-4be5-915e-2be34d522a15.FPKM.txt	1	TCGA-KIRP	Solid Tissue Normal
b42d8f67-8e05-4302-ae87-783dfb38a58a.FPKM.txt	1	TCGA-KIRC	Solid Tissue Normal
6d389b94-8087-4a73-a91d-34b042933ff9.FPKM.txt	1	TCGA-KIRP	Primary Tumor
e0bcff74-13b2-4976-a11f-63abd3f68ea3.FPKM.txt	1	TCGA-KICH	Solid Tissue Normal
e94e64de-aeb8-47da-a090-d8551ab8cba1.FPKM.txt	1	TCGA-KICH	Solid Tissue Normal
cc53db99-d81a-490d-b6f2-748a286c9567.FPKM.txt	1	TCGA-KIRC	Solid Tissue Normal
e1e8bd0c-ea43-45fb-9e42-80b37df2ee3b.FPKM.txt	1	TCGA-KIRP	Solid Tissue Normal
666b1386-0778-4b3c-a736-dccdc041c80f.FPKM.txt	1	TCGA-KIRC	Solid Tissue Normal
801c2c60-5dc2-43f7-949f-18b5a35a4ca3.FPKM.txt	1	TCGA-KIRC	Solid Tissue Normal
16009a5d-2149-4fa5-8e66-faac0f9f0309.FPKM.txt	1	TCGA-KIRC	Solid Tissue Normal
cfd06ff6-87b9-4ad3-8ebf-3bb6299449a5.FPKM.txt	1	TCGA-KIRP	Solid Tissue Normal
34119118-6feb-4641-9e6c-485981c7984b.FPKM.txt	1	TCGA-KIRC	Solid Tissue Normal
df1d818d-1204-434a-8597-9cc864d5cc36.FPKM.txt	1	TCGA-KIRC	Solid Tissue Normal
bd77428f-6994-415d-ad14-a6e7676b343a.FPKM.txt	1	TCGA-KIRC	Solid Tissue Normal
799b5a2a-e001-49c2-bf0e-167b84a2309d.FPKM.txt	1	TCGA-KIRP	Solid Tissue Normal
c50805c9-71f7-41bb-97f9-5ef389cbfb62.FPKM.txt	1	TCGA-KIRC	Solid Tissue Normal
3dce2e68-bcf1-42b6-9374-b2724a0f5242.FPKM.txt	1	TCGA-KIRC	Solid Tissue Normal
7a43da66-e219-4bc3-bddb-ef014247039f.FPKM.txt	1	TCGA-KIRC	Solid Tissue Normal
0a6c43bd-9668-409e-a61a-f2e913766784.FPKM.txt	1	TCGA-KIRP	Primary Tumor
5a0b1c85-c388-4c4a-b0f9-24a628e59895.FPKM.txt	1	TCGA-KIRP	Primary Tumor
36510044-fbb9-40dc-bce9-edfb2673a648.FPKM.txt	1	TCGA-KIRP	Primary Tumor
5079781b-14aa-4ff7-8ab8-b251e34a8eba.FPKM.txt	1	TCGA-KIRP	Primary Tumor
ef700f61-d8b0-43d0-92d1-feec949adc72.FPKM.txt	1	TCGA-KIRC	Primary Tumor
49d22e23-102c-4ea4-84bc-215dd2e8002e.FPKM.txt	1	TCGA-KIRP	Solid Tissue Normal
29bbf0cf-d187-4fa6-ab97-68b8f71cd478.FPKM.txt	1	TCGA-KIRP	Solid Tissue Normal
ef5f4ebe-6b9e-4cc7-985c-e54a286a1f06.FPKM.txt	1	TCGA-KIRC	Solid Tissue Normal
ae2e66c6-a69c-45c6-8584-82b4da9899e0.FPKM.txt	1	TCGA-KIRC	Solid Tissue Normal
aad4394b-9461-4fda-a23a-f9a61541d674.FPKM.txt	1	TCGA-KICH	Primary Tumor
4730c90a-f900-4137-afc4-5589c6408194.FPKM.txt	1	TCGA-KIRP	Solid Tissue Normal
a44076d3-e44f-4668-b088-80a55f1d5ec8.FPKM.txt	1	TCGA-KIRC	Primary Tumor
16c25e30-6e3d-401c-90c3-053af280fbb2.FPKM.txt	1	TCGA-KICH	Primary Tumor
a540f534-ed98-4374-aae0-608d64e078b2.FPKM.txt	1	TCGA-KIRP	Solid Tissue Normal
88306ab3-264f-4e3f-8073-4d606b084ed2.FPKM.txt	1	TCGA-KIRP	Solid Tissue Normal
ee688178-c5d2-445d-a4ce-69a17640e43d.FPKM.txt	1	TCGA-KIRC	Solid Tissue Normal
061086d5-2a01-444b-83ac-f1397b184307.FPKM.txt	1	TCGA-KIRP	Solid Tissue Normal
75aae4bd-4647-4f07-8d9f-df45cc1733a9.FPKM.txt	1	TCGA-KICH	Solid Tissue Normal
11b9370e-d1fc-4dcc-a109-a0f264434bb7.FPKM.txt	1	TCGA-KICH	Solid Tissue Normal
cdeabe84-4e20-4777-b944-44eeb8b0818c.FPKM.txt	1	TCGA-KICH	Solid Tissue Normal
9f374133-fe7d-4fe3-8c34-c8048125562f.FPKM.txt	1	TCGA-KIRC	Solid Tissue Normal
60698050-9b14-4ba9-b015-0edbd1a869cc.FPKM.txt	1	TCGA-KIRP	Primary Tumor
a86ebddd-ebf1-4e14-89ec-de8b0dac02ff.FPKM.txt	1	TCGA-KIRC	Solid Tissue Normal
df9bb532-a62a-422e-8530-1efe34954935.FPKM.txt	1	TCGA-KICH	Solid Tissue Normal
10ebec51-fa4a-4d65-9c5f-07eb6e399e8f.FPKM.txt	1	TCGA-KIRC	Solid Tissue Normal
2a8baa55-f7f6-43a0-bed3-491b3e3f9399.FPKM.txt	1	TCGA-KICH	Solid Tissue Normal
6776d40b-9c3d-446c-ac53-2b9995256580.FPKM.txt	1	TCGA-KICH	Solid Tissue Normal
bee0b937-f44a-4d88-9cd0-e16dd712a509.FPKM.txt	1	TCGA-KIRP	Solid Tissue Normal
13fe6d54-192b-4e93-92a8-02ab20e589ed.FPKM.txt	1	TCGA-KIRC	Primary Tumor
299d62a1-2235-411e-af1c-e9c32414d350.FPKM.txt	1	TCGA-KIRC	Primary Tumor
155e2812-b284-457e-9cca-0291f307fb73.FPKM.txt	1	TCGA-KICH	Solid Tissue Normal
8d39e856-f93f-4eab-90ef-1e924b059fee.FPKM.txt	1	TCGA-KIRC	Primary Tumor
cbc71a28-a3f3-4f77-9939-92abce731b1d.FPKM.txt	1	TCGA-KICH	Solid Tissue Normal
769d968d-bf8e-4bb7-93ec-47a131d7f2d5.FPKM.txt	1	TCGA-KIRC	Solid Tissue Normal
c54adb79-67e1-4dc2-bf30-a947b688460f.FPKM.txt	1	TCGA-KIRC	Solid Tissue Normal
8789d75c-8207-44bf-a34e-985440406b34.FPKM.txt	1	TCGA-KIRC	Solid Tissue Normal
4f88e9ec-6fa0-40b5-b532-02453e5b2488.FPKM.txt	1	TCGA-KICH	Solid Tissue Normal
149c3888-04c2-4701-9217-746e05c7b346.FPKM.txt	1	TCGA-KIRC	Solid Tissue Normal
577b8ba8-29d6-4687-ad78-bb2d21ce6d40.FPKM.txt	1	TCGA-KIRC	Solid Tissue Normal
4760aebd-9599-4cfa-9b56-50bd7ffb87cd.FPKM.txt	1	TCGA-KIRC	Solid Tissue Normal
2f636668-f8a7-4aaa-a089-b65cd8f5809e.FPKM.txt	1	TCGA-KIRC	Solid Tissue Normal
ea52b9de-451a-480f-8e1a-ac520dcfdeff.FPKM.txt	1	TCGA-KIRC	Solid Tissue Normal
20d85581-6c70-4c0c-bc9c-93c3e3a08bc3.FPKM.txt	1	TCGA-KIRC	Solid Tissue Normal
bf321bbe-efdc-46d0-b93c-a410dfa3b179.FPKM.txt	1	TCGA-KIRC	Primary Tumor
c4fbad39-af28-4011-86d8-ac700e3af78d.FPKM.txt	1	TCGA-KIRC	Solid Tissue Normal
f2d0a255-cfa5-491f-9f6f-95c7c26cc467.FPKM.txt	1	TCGA-KIRP	Primary Tumor
ad11801e-1d74-4372-a9d9-4c2eaced1553.FPKM.txt	1	TCGA-KICH	Solid Tissue Normal
0d2efe0a-c0a9-4a75-bf04-b5dbf497b561.FPKM.txt	1	TCGA-KIRP	Solid Tissue Normal
e3a5afb5-1d0e-499c-a40b-4d7ffe6454e3.FPKM.txt	1	TCGA-KICH	Solid Tissue Normal
20dcf7d6-4ebb-4909-b5e1-263792f5748e.FPKM.txt	1	TCGA-KICH	Solid Tissue Normal
bb216d3b-cacc-46df-89d6-455a5831a8f0.FPKM.txt	1	TCGA-KIRC	Solid Tissue Normal
2f16473e-d78a-4a7d-96d9-e5bec06c37b6.FPKM.txt	1	TCGA-KICH	Solid Tissue Normal
d3c2c9e1-9f6f-47df-b326-e6afc486483f.FPKM.txt	1	TCGA-KIRP	Solid Tissue Normal
3e124db2-ed81-4d69-a673-a23095919d1b.FPKM.txt	1	TCGA-KIRC	Primary Tumor
a73b7250-3437-4279-b3e1-1add31d7b3fc.FPKM.txt	1	TCGA-KIRC	Solid Tissue Normal
2d01b816-8d0a-4fef-b895-48ed93e8ac38.FPKM.txt	1	TCGA-KIRP	Solid Tissue Normal
97456616-34c1-4af3-9cb1-560d83cab0c5.FPKM.txt	1	TCGA-KIRP	Solid Tissue Normal
dee2e6fe-85ad-4ff3-9743-8054630dd06f.FPKM.txt	1	TCGA-KIRP	Solid Tissue Normal
6c4b3467-bf5a-4241-a580-44eea16df109.FPKM.txt	1	TCGA-KIRC	Solid Tissue Normal
17f1e25d-0177-4bf8-93c1-8d80a41b3164.FPKM.txt	1	TCGA-KIRC	Solid Tissue Normal
267640d4-53b0-4a04-9a87-7ac779d35938.FPKM.txt	1	TCGA-KIRC	Solid Tissue Normal
16b0362f-9205-49dc-9e9e-8ec7a0ffcf88.FPKM.txt	1	TCGA-KIRP	Primary Tumor
ec7dd079-297e-40b3-b1ea-de78e750ecf3.FPKM.txt	1	TCGA-KIRP	Primary Tumor
6556bf1a-8c0a-414a-a75e-3dda0a819f1d.FPKM.txt	1	TCGA-KIRP	Primary Tumor
dbb2f140-f7ea-4fc3-b3f8-457c3a6965e0.FPKM.txt	1	TCGA-KIRP	Solid Tissue Normal
0e0cf108-f7ff-412b-8840-1dd1fce76d6b.FPKM.txt	1	TCGA-KIRP	Primary Tumor
b8fb3d69-dcf2-4f8a-8960-8a1da00ed95b.FPKM.txt	1	TCGA-KIRC	Solid Tissue Normal
cf503a9b-6af6-461a-8833-a6d26c99bdb7.FPKM.txt	1	TCGA-KIRC	Solid Tissue Normal
08e381b6-7100-4628-8ae7-ecdf42827902.FPKM.txt	1	TCGA-KIRC	Solid Tissue Normal
844b8466-6848-4dd7-b620-1a84103f63c8.FPKM.txt	1	TCGA-KIRC	Solid Tissue Normal
98386c9e-712a-4a16-ae18-736d6ff54973.FPKM.txt	1	TCGA-KIRC	Solid Tissue Normal
2c16cd9b-3898-4808-b88f-d22a1bea6e8e.FPKM.txt	1	TCGA-KIRC	Solid Tissue Normal
60ab519a-f3c5-422d-9c2c-6876c2cd9687.FPKM.txt	1	TCGA-KIRC	Solid Tissue Normal
61164db7-6b71-4a35-a799-8abcfb5ce4b0.FPKM.txt	1	TCGA-KIRC	Solid Tissue Normal
a85824a2-de8d-4c52-942f-d8af5fe92ea9.FPKM.txt	1	TCGA-KIRC	Solid Tissue Normal
9792f7ee-3295-43d7-b2f9-46cfa2dd2167.FPKM.txt	1	TCGA-KIRC	Solid Tissue Normal
31831b63-194f-4031-bb8f-ac74e4d5ea16.FPKM.txt	1	TCGA-KIRP	Solid Tissue Normal
3a8bb200-5964-4ae2-a656-c1dc40c29d71.FPKM.txt	1	TCGA-KIRC	Solid Tissue Normal
5b01befa-e70d-450a-875c-d0ec23abe95c.FPKM.txt	1	TCGA-KIRP	Solid Tissue Normal
2e25df4d-06fc-49f6-b386-01743f717f69.FPKM.txt	1	TCGA-KICH	Solid Tissue Normal
20c7b2e7-5c7d-412b-af35-915629730b9f.FPKM.txt	1	TCGA-KIRC	Solid Tissue Normal
4020fb48-41a6-40be-bf52-0e45fa2c1799.FPKM.txt	1	TCGA-KIRC	Solid Tissue Normal
085ec28a-2897-42c6-bce4-bbe7df2af8d0.FPKM.txt	1	TCGA-KIRP	Solid Tissue Normal
7a3c64e7-98bc-4cbf-8a2a-0c3314d46ad2.FPKM.txt	1	TCGA-KIRP	Solid Tissue Normal
8397b99f-3ab3-4e85-a6d2-4377689aface.FPKM.txt	1	TCGA-KIRC	Solid Tissue Normal
229938c3-8394-4710-a806-7c2dd3e6c66d.FPKM.txt	1	TCGA-KICH	Solid Tissue Normal
a842f65f-8e47-4ddb-81aa-a4acff6b4963.FPKM.txt	1	TCGA-KIRC	Solid Tissue Normal
b9ae2ae1-92ef-4fc0-bcd6-b251344d6210.FPKM.txt	1	TCGA-KICH	Primary Tumor
84d835ed-9e38-4fb0-8596-df882698107d.FPKM.txt	1	TCGA-KIRC	Solid Tissue Normal
675bba8c-4d4e-4e8c-b9bb-bcdc13b606e4.FPKM.txt	1	TCGA-KIRC	Solid Tissue Normal
011ee3e1-37bd-47c1-9092-a24dffd3d5f5.FPKM.txt	1	TCGA-KIRC	Solid Tissue Normal
11ad89e5-bfa7-42bc-8dd4-13a5f745df1a.FPKM.txt	1	TCGA-KIRC	Primary Tumor
5623b263-9d28-40bd-a177-024fc8c0e605.FPKM.txt	1	TCGA-KIRC	Primary Tumor
c7e25806-b532-43f0-bf5d-4d55c36a8e59.FPKM.txt	1	TCGA-KIRP	Primary Tumor
135ce95c-79ae-43d0-83d9-a435c2974267.FPKM.txt	1	TCGA-KIRC	Solid Tissue Normal
1e69236e-5526-4bf1-8de5-35d50a71f227.FPKM.txt	1	TCGA-KIRC	Primary Tumor
b96fb7a6-9e5c-48ce-9ef8-aaef675cdfdd.FPKM.txt	1	TCGA-KIRC	Primary Tumor
984ea13e-adc6-48f7-830d-66ce450a2ea0.FPKM.txt	1	TCGA-KIRC	Solid Tissue Normal
a4bf8ad0-255e-41fc-92f1-bdbfb7001edb.FPKM.txt	1	TCGA-KIRC	Additional - New Primary
e4b1ed66-ee93-4b3f-922f-f386412247ec.FPKM.txt	1	TCGA-KIRC	Solid Tissue Normal
3251fab1-8a05-4a78-98f5-0771528310bf.FPKM.txt	1	TCGA-KIRC	Solid Tissue Normal
289f5ff8-da39-4b95-a374-56bdbb866e49.FPKM.txt	1	TCGA-KIRP	Solid Tissue Normal
1d683af7-3492-4250-8347-8e285676c83d.FPKM.txt	1	TCGA-KIRC	Solid Tissue Normal
7386bdff-7f78-46b5-afd3-d75a19f1a0ce.FPKM.txt	1	TCGA-KIRC	Solid Tissue Normal
6484ba80-6c7a-4a1d-a09c-4ecce57f971c.FPKM.txt	1	TCGA-KIRP	Solid Tissue Normal
26dcc91b-b7d5-47c1-8135-e5ab4f4e4be5.FPKM.txt	1	TCGA-KIRC	Primary Tumor
02b3ab24-8d8e-40b4-b0a5-d69aa69e0a6f.FPKM.txt	1	TCGA-KIRC	Solid Tissue Normal
f9f3e08b-b3a2-4843-9e4a-9d115bce83c7.FPKM.txt	1	TCGA-KIRP	Solid Tissue Normal
282d5085-1fdd-4040-af5d-35ac644e5235.FPKM.txt	1	TCGA-KIRP	Primary Tumor
d8db22cf-377f-4a0b-b7a7-9d49073ad5b3.FPKM.txt	1	TCGA-KICH	Solid Tissue Normal
801d2c51-8afe-4336-9091-57e605ff45ee.FPKM.txt	1	TCGA-KICH	Solid Tissue Normal
89176c28-3479-43c6-97f7-64717e5182aa.FPKM.txt	1	TCGA-KICH	Solid Tissue Normal
882579bb-701e-415d-b45a-991289771cec.FPKM.txt	1	TCGA-KICH	Solid Tissue Normal
e50711df-fe6b-480f-97c0-e150cb5d3a5b.FPKM.txt	1	TCGA-KIRC	Solid Tissue Normal
9d5c2ed8-443b-4c71-b5b2-d9fc98b322c0.FPKM.txt	1	TCGA-KIRC	Solid Tissue Normal
2447bf34-31cc-4c9a-8521-77f45a92ed97.FPKM.txt	1	TCGA-KIRP	Solid Tissue Normal
b5bfeece-9757-4bfc-8067-1a342175298d.FPKM.txt	1	TCGA-KIRC	Solid Tissue Normal
804e0d5d-3a94-443b-aa21-647e4c85475d.FPKM.txt	1	TCGA-KICH	Solid Tissue Normal
3f4c303e-97a4-4171-b389-0d8dfce24aa7.FPKM.txt	1	TCGA-KIRC	Solid Tissue Normal
dcfbb975-9b59-4afb-8735-84206200af7a.FPKM.txt	1	TCGA-KIRC	Solid Tissue Normal
924afca6-26ba-4445-8d61-74bd5ae35685.FPKM.txt	1	TCGA-KIRP	Solid Tissue Normal
78e7d9ea-de99-488a-a87e-c7ff3e3bd8cf.FPKM.txt	1	TCGA-KIRC	Solid Tissue Normal
5268b288-0d2a-4363-86db-71eaff3bdcea.FPKM.txt	2	TCGA-KIRP	Primary Tumor
3897dd46-34cb-4907-b8fa-3174cc1d2b40.FPKM.txt	2	TCGA-KIRP	Primary Tumor
318310b3-2436-4533-b738-00477eafad0a.FPKM.txt	2	TCGA-KIRP	Primary Tumor
dba2964e-2676-4aca-af36-5de4bd1036b9.FPKM.txt	2	TCGA-KIRP	Primary Tumor
b0775fe5-a9f4-4be4-bd7d-37acfd5cc631.FPKM.txt	2	TCGA-KIRP	Primary Tumor
49025bb6-3da7-4e27-b8a3-c3815ede80eb.FPKM.txt	2	TCGA-KIRP	Primary Tumor
acff4513-3a8a-412f-9613-5e2be365d58a.FPKM.txt	2	TCGA-KIRP	Primary Tumor
cf603881-4938-4181-a913-92325598aa1f.FPKM.txt	2	TCGA-KIRP	Primary Tumor
ebac55d9-36dc-4632-8d99-a25464346630.FPKM.txt	2	TCGA-KIRP	Primary Tumor
b20e4a85-9795-44e7-bf6b-6cce4317f45f.FPKM.txt	2	TCGA-KIRP	Primary Tumor
61b868da-01da-4d25-b48a-ee5ec18ebc87.FPKM.txt	2	TCGA-KIRP	Primary Tumor
208e8d62-0277-404e-9246-55d36eb3ec7d.FPKM.txt	2	TCGA-KIRC	Primary Tumor
ae623b24-501b-4d3f-adff-745d95205a5c.FPKM.txt	2	TCGA-KICH	Primary Tumor
7d16d993-67f3-4f3a-af09-af0e4fd4c072.FPKM.txt	2	TCGA-KIRP	Primary Tumor
61e5178d-86bc-4229-8a41-61401f71f64b.FPKM.txt	2	TCGA-KIRP	Primary Tumor
ff74d05f-7996-4a5f-bbe3-3e2ad2d2d0bc.FPKM.txt	2	TCGA-KIRP	Primary Tumor
66f56582-eab0-4192-9c2a-0029c343b815.FPKM.txt	2	TCGA-KIRP	Primary Tumor
86054d1c-d159-4b8e-a4bc-db3aa4ddf923.FPKM.txt	2	TCGA-KIRP	Primary Tumor
39340015-dfac-4372-a7e5-e68236727c62.FPKM.txt	2	TCGA-KIRP	Primary Tumor
2455d484-6a4b-4bc7-b871-cbcd9ed7a8ca.FPKM.txt	2	TCGA-KIRP	Primary Tumor
98d62da5-20c1-412a-a75b-9e004574b7ee.FPKM.txt	2	TCGA-KIRC	Primary Tumor
54f22008-5e46-4ec3-b21f-d053bdef337c.FPKM.txt	2	TCGA-KIRP	Primary Tumor
643a2bf7-bfb7-4057-9e98-0c5fb479d052.FPKM.txt	2	TCGA-KIRP	Primary Tumor
5d5c9e4d-23d8-4e99-9722-fe5d5e35941d.FPKM.txt	2	TCGA-KIRP	Primary Tumor
8039b179-b990-4963-b565-4a90afe89b0f.FPKM.txt	2	TCGA-KIRP	Primary Tumor
a8ec4173-263a-4cb7-bf85-ae68a1151eeb.FPKM.txt	2	TCGA-KIRP	Primary Tumor
d29a3b20-5097-4056-8b1d-e5520a655a7c.FPKM.txt	2	TCGA-KIRP	Primary Tumor
239933ad-ca2c-4853-91bd-7525ffe88150.FPKM.txt	2	TCGA-KIRP	Primary Tumor
7bbdacff-8a0a-4575-9386-1a50428ca266.FPKM.txt	2	TCGA-KIRP	Primary Tumor
f1d0dfc0-9d5f-415e-8a81-84e1c3b63609.FPKM.txt	2	TCGA-KIRP	Primary Tumor
100d44f3-8eca-4b57-8a27-480a72ee1461.FPKM.txt	2	TCGA-KIRP	Primary Tumor
83d5c605-b415-4743-b4ec-e8a376b93250.FPKM.txt	2	TCGA-KIRP	Primary Tumor
25bf1dc0-2731-4eb3-8ada-165cb82f6b1e.FPKM.txt	2	TCGA-KIRP	Primary Tumor
72c70900-f879-4519-8bc4-23483122c2e5.FPKM.txt	2	TCGA-KIRP	Primary Tumor
87750d4d-e6b4-41d2-b0e2-2d7aaeac6462.FPKM.txt	2	TCGA-KIRP	Primary Tumor
f7b18d67-1e4e-46d3-8f70-e40863e56a39.FPKM.txt	2	TCGA-KIRP	Primary Tumor
253e18cb-e9cc-4571-a802-d2d49f05df47.FPKM.txt	2	TCGA-KIRP	Primary Tumor
5f8132cf-0430-467a-8e6c-982b390b35f4.FPKM.txt	2	TCGA-KIRP	Primary Tumor
53d61714-a0fc-4bd6-bc04-b84cb0ce83b7.FPKM.txt	2	TCGA-KIRP	Primary Tumor
ae08d16e-0df4-46d5-a837-1c22d41ec11e.FPKM.txt	2	TCGA-KIRC	Primary Tumor
631a4c93-c41d-4ca3-84c7-6f6ad226397a.FPKM.txt	2	TCGA-KIRC	Primary Tumor
acf91e5b-fe69-4064-9a7f-eb4094c7ee62.FPKM.txt	2	TCGA-KIRP	Primary Tumor
6790ad16-e56e-4a72-b7ff-0e262c2938ff.FPKM.txt	2	TCGA-KIRP	Primary Tumor
dbc8d48d-6bd1-4d25-bd18-df8801b657f2.FPKM.txt	2	TCGA-KIRP	Primary Tumor
fd2f27db-566f-4742-b498-c6ac2b68fe3f.FPKM.txt	2	TCGA-KIRP	Primary Tumor
1702d861-9093-45b6-a0a8-4b729a082db6.FPKM.txt	2	TCGA-KIRP	Primary Tumor
cec22701-bbd9-4a5e-b3d1-0387a1dca4a5.FPKM.txt	2	TCGA-KIRP	Primary Tumor
8dd52cc4-e9f8-485a-8135-adb966c4a484.FPKM.txt	2	TCGA-KIRP	Primary Tumor
eb8075bd-a772-4ddf-b259-24dee752f8c6.FPKM.txt	2	TCGA-KIRP	Primary Tumor
0ec64cf6-1981-45dc-a04d-8ecbdc6f550b.FPKM.txt	2	TCGA-KIRP	Primary Tumor
d3c581ae-231c-43f4-b72f-5795fe23172b.FPKM.txt	2	TCGA-KIRP	Primary Tumor
b8487bc9-f14b-40e4-b443-8624382b2121.FPKM.txt	2	TCGA-KIRP	Primary Tumor
419e243f-d1b9-40a4-a164-b11aa2655f92.FPKM.txt	2	TCGA-KIRP	Primary Tumor
9cd571a0-0fd0-46c7-84b9-9ec95beb4ac5.FPKM.txt	2	TCGA-KIRP	Primary Tumor
0ade05fe-5f98-477d-b7fa-c56ea93247cf.FPKM.txt	2	TCGA-KIRC	Primary Tumor
1b626362-f2dc-4137-9e43-d7f71eb4f8cc.FPKM.txt	2	TCGA-KIRP	Primary Tumor
09614840-ead9-4542-89b8-ec8ff8950db0.FPKM.txt	2	TCGA-KIRP	Primary Tumor
742a7f53-9d79-434c-b796-c5bdfc87c16d.FPKM.txt	2	TCGA-KIRP	Primary Tumor
77acfb74-9209-4f4c-9110-cd441e3920d0.FPKM.txt	2	TCGA-KIRP	Primary Tumor
18687030-58f3-4fcd-92bb-6f20c830a47c.FPKM.txt	2	TCGA-KIRP	Primary Tumor
cffafb21-0cda-4056-ba0b-8ada6ea68957.FPKM.txt	2	TCGA-KIRP	Primary Tumor
32d0241a-e8cb-46d8-b659-e440010c4475.FPKM.txt	2	TCGA-KIRP	Primary Tumor
9e2a71b9-8f43-4fef-8fa6-ef4113521903.FPKM.txt	2	TCGA-KIRP	Primary Tumor
8ca718d6-8075-4e98-aaca-bc467dabc482.FPKM.txt	2	TCGA-KIRP	Primary Tumor
fbb0d66d-f8c5-42b1-8fae-f432b06bddde.FPKM.txt	2	TCGA-KIRP	Primary Tumor
7563ddfe-268f-4df2-a502-dc2284d8a02b.FPKM.txt	2	TCGA-KIRC	Primary Tumor
5022b95e-f6d6-46c6-80d2-51f27aab9f25.FPKM.txt	2	TCGA-KIRP	Primary Tumor
058e5666-b35d-4a9f-aef0-34570e18f2fe.FPKM.txt	2	TCGA-KIRP	Primary Tumor
a219720c-41fa-4aae-87e2-42287a13622e.FPKM.txt	2	TCGA-KIRP	Primary Tumor
443181bc-6248-4f42-bf52-5557c9788d51.FPKM.txt	2	TCGA-KIRP	Primary Tumor
1d4e6a0a-f24c-42dc-9bb4-f788dd1ea183.FPKM.txt	2	TCGA-KIRP	Primary Tumor
9f88f85d-3c23-4389-b488-f0b69f651301.FPKM.txt	2	TCGA-KIRP	Primary Tumor
d40bae5d-74ea-4f68-890b-38ccc04e3e33.FPKM.txt	2	TCGA-KIRP	Primary Tumor
f2b1dbae-e5d1-48fd-9241-f93c172e6099.FPKM.txt	2	TCGA-KIRP	Primary Tumor
ad42f69f-a6d5-4d13-b348-cf4541c87b7d.FPKM.txt	2	TCGA-KIRP	Primary Tumor
abbfed03-c0bd-40b4-820e-2386aa6e7850.FPKM.txt	2	TCGA-KIRP	Primary Tumor
08d405ce-f557-424b-bef3-7acd7aeb1f51.FPKM.txt	2	TCGA-KIRP	Primary Tumor
362cf7cd-7408-43ba-8295-a6c72106170f.FPKM.txt	2	TCGA-KIRP	Primary Tumor
6e4ad047-a669-440f-b45f-2fef73171994.FPKM.txt	2	TCGA-KIRP	Primary Tumor
7c95d000-4e57-457b-b853-91fedb197c8d.FPKM.txt	2	TCGA-KIRP	Primary Tumor
63ef0e0b-c1c5-456f-8d81-d9da92c22116.FPKM.txt	2	TCGA-KIRP	Primary Tumor
891a21c3-db33-46bf-83a8-412de8537f2b.FPKM.txt	2	TCGA-KIRP	Primary Tumor
31c45ffe-dfa0-4905-9d75-e1e22b7a6e69.FPKM.txt	2	TCGA-KIRP	Primary Tumor
993b0328-c88e-4909-bbb0-1bcdce13d2b6.FPKM.txt	2	TCGA-KIRP	Primary Tumor
be0ccd3b-6e6d-4720-978f-c0c5fa71d964.FPKM.txt	2	TCGA-KIRP	Primary Tumor
21d52318-3b01-49dc-aa80-59426c05281c.FPKM.txt	2	TCGA-KIRP	Primary Tumor
de0262c2-bccb-418d-acc3-4ce4afe3e78e.FPKM.txt	2	TCGA-KIRP	Primary Tumor
11a60c12-2fa4-4199-8dbb-f1865fd4c1bd.FPKM.txt	2	TCGA-KIRP	Primary Tumor
4cfa3e4c-3a86-4d76-b86f-a25686084858.FPKM.txt	2	TCGA-KIRP	Primary Tumor
785e2863-2f6b-4b5b-9364-f1ae37afb2c1.FPKM.txt	2	TCGA-KIRP	Primary Tumor
36359b4d-f015-45fb-a65a-c5bbe87f622c.FPKM.txt	2	TCGA-KIRP	Primary Tumor
f9a769fa-23ed-4e39-9acd-306e9afcdc7d.FPKM.txt	2	TCGA-KIRP	Primary Tumor
8eadd747-079d-40b1-ae55-e7b8ad49f9d6.FPKM.txt	2	TCGA-KIRP	Primary Tumor
a5e07df6-2166-422f-b852-dc5da2e3a876.FPKM.txt	2	TCGA-KIRP	Primary Tumor
40613946-9ae9-4893-bbc8-170a2a09ccda.FPKM.txt	2	TCGA-KIRP	Primary Tumor
8a59ce51-e22d-4932-87b5-051230ac30a7.FPKM.txt	2	TCGA-KIRP	Primary Tumor
2f472f0e-99d7-4e14-b488-964bf8c02faf.FPKM.txt	2	TCGA-KIRP	Primary Tumor
7d33e8dc-bb77-4448-8ef4-b4b6e1d67206.FPKM.txt	2	TCGA-KIRP	Primary Tumor
7836a97d-960a-40ea-a755-621cde382876.FPKM.txt	2	TCGA-KIRP	Primary Tumor
aa1e3af8-db36-45a8-b15b-0b1ff726dcd3.FPKM.txt	2	TCGA-KIRP	Primary Tumor
7c52bc71-1caf-4d51-aec7-a1e08f9c31d2.FPKM.txt	2	TCGA-KIRP	Primary Tumor
e6f99fd8-5b05-45f8-934b-b1c49cfe5296.FPKM.txt	2	TCGA-KIRP	Primary Tumor
85b1ee20-f35b-4d08-8072-f722edad2eef.FPKM.txt	2	TCGA-KIRP	Primary Tumor
c898f9c0-3f1f-4c10-bca4-fa3d1b856029.FPKM.txt	2	TCGA-KIRP	Primary Tumor
60da5b9c-f663-414c-88f7-98a21ddffd15.FPKM.txt	2	TCGA-KIRP	Primary Tumor
571143cf-c9f4-4490-8ff7-084ab5b297d3.FPKM.txt	2	TCGA-KIRP	Primary Tumor
02f80b77-c836-4b00-a9c3-efd760d093b1.FPKM.txt	2	TCGA-KIRP	Primary Tumor
c66a4fc5-9935-47cd-b72b-5f013436e531.FPKM.txt	2	TCGA-KIRP	Primary Tumor
20cdc1be-7412-4457-ab53-90dcfdf26f93.FPKM.txt	2	TCGA-KIRC	Primary Tumor
f4a8ce7c-a9cf-42d4-b88c-736d3814e089.FPKM.txt	2	TCGA-KIRP	Primary Tumor
8b9e3751-9d6b-43cf-be29-f9c11a583b17.FPKM.txt	2	TCGA-KIRP	Primary Tumor
0e0185c3-6751-4ec9-9730-b3da33b71d00.FPKM.txt	2	TCGA-KIRP	Primary Tumor
4e90f280-4e74-44d8-b94d-00d19599e3eb.FPKM.txt	2	TCGA-KIRP	Primary Tumor
881bb503-95c6-4a88-9267-da8174ce4350.FPKM.txt	2	TCGA-KIRP	Primary Tumor
d4cd1f75-ab87-4d80-90c5-9504aac851d2.FPKM.txt	2	TCGA-KIRP	Primary Tumor
8f7dcfcf-f912-4ef7-8bc4-c8a689bd7e82.FPKM.txt	2	TCGA-KIRP	Primary Tumor
18ea0e96-a76f-42ae-a340-019b24823d26.FPKM.txt	2	TCGA-KIRP	Primary Tumor
f6ba6dae-9c7a-444e-8887-eea3d7f26315.FPKM.txt	2	TCGA-KIRP	Primary Tumor
149735c0-c26e-4983-8053-1582c706f9ed.FPKM.txt	2	TCGA-KIRP	Primary Tumor
2fc3d9c9-9d0c-47b4-b6f6-b0e45b0c9cd5.FPKM.txt	2	TCGA-KIRP	Primary Tumor
82a740bb-803a-4cb7-a2ea-ec44b578de62.FPKM.txt	2	TCGA-KIRP	Primary Tumor
ea237009-dee2-42a0-aa54-9ac165e9aa26.FPKM.txt	2	TCGA-KIRP	Primary Tumor
956e52f2-475c-4aa3-9e99-0912e4612314.FPKM.txt	2	TCGA-KIRC	Primary Tumor
b0af0420-90ea-4eb9-b224-514a59296b14.FPKM.txt	2	TCGA-KIRP	Primary Tumor
7c6fb172-1162-477c-8be8-740bea044c84.FPKM.txt	2	TCGA-KIRP	Primary Tumor
f16aa63a-2c4d-48c3-948b-013de8833a30.FPKM.txt	2	TCGA-KIRP	Primary Tumor
e749c448-20fb-4732-b8ee-c74177485245.FPKM.txt	2	TCGA-KIRP	Primary Tumor
0c62cc5b-b61f-4a28-8b42-67407c1e5b83.FPKM.txt	2	TCGA-KIRP	Primary Tumor
5f32a811-87ba-4597-8794-8411bf2a4271.FPKM.txt	2	TCGA-KIRP	Primary Tumor
04d0500a-42f5-4030-8c6c-ab4e512d113b.FPKM.txt	2	TCGA-KIRP	Primary Tumor
c14ab711-0c5e-4d6e-830c-5fbeb8dd2bdc.FPKM.txt	2	TCGA-KIRP	Primary Tumor
e23ac18b-c711-41be-bce9-34de114b87a9.FPKM.txt	2	TCGA-KIRP	Primary Tumor
5dddcbc8-e340-4c24-96eb-6fa7ff9d757a.FPKM.txt	2	TCGA-KIRC	Primary Tumor
80ae5192-3d8d-4a40-bbc7-93761883b084.FPKM.txt	2	TCGA-KIRP	Primary Tumor
48024be6-249c-472f-b366-f3dbe9c32219.FPKM.txt	2	TCGA-KIRP	Primary Tumor
da2401e1-272d-4c13-8c48-7cb9d25f8d03.FPKM.txt	2	TCGA-KIRP	Primary Tumor
d8d41f28-cb3b-49cb-80d3-a473886a1761.FPKM.txt	2	TCGA-KIRP	Primary Tumor
7ffecc62-22a9-43fc-827f-151ebb62bc81.FPKM.txt	2	TCGA-KIRP	Primary Tumor
8ad07d37-fdcb-4396-ab8f-42915d6fd2f8.FPKM.txt	2	TCGA-KIRP	Primary Tumor
b581fdd2-ede2-422b-817d-7c42d64a293c.FPKM.txt	2	TCGA-KIRP	Primary Tumor
42085a56-f0b6-4f59-9e73-d63d087e5fb4.FPKM.txt	2	TCGA-KIRP	Primary Tumor
2c0e8dcf-b1ca-4d61-885f-039e5e8bcf63.FPKM.txt	2	TCGA-KIRP	Primary Tumor
2f7906be-c9db-4eb3-87a4-e0acf72edd0e.FPKM.txt	2	TCGA-KIRP	Primary Tumor
14dcd46a-2608-4843-8c78-d9bf58e24bf7.FPKM.txt	2	TCGA-KIRP	Primary Tumor
dc63da49-8faf-4912-aa74-f37154384746.FPKM.txt	2	TCGA-KIRP	Primary Tumor
a6b7bdf8-f51b-459b-bcdb-1eb3e0eb56a3.FPKM.txt	2	TCGA-KIRP	Primary Tumor
9af07569-4904-4354-8554-a53951d991d5.FPKM.txt	2	TCGA-KIRC	Primary Tumor
d8d4ed0e-e48e-4814-a750-3b6cd1fd470d.FPKM.txt	2	TCGA-KIRP	Primary Tumor
756f4bf6-333d-4708-a17d-8b4857c46dd1.FPKM.txt	2	TCGA-KIRP	Primary Tumor
c6b9b16f-e8c4-4e8b-8369-4965ed94c04f.FPKM.txt	2	TCGA-KIRP	Primary Tumor
5029587e-a11b-473d-b14d-b17615b50047.FPKM.txt	2	TCGA-KIRP	Primary Tumor
8546cb8a-fa49-47a4-9881-5b001572ef8d.FPKM.txt	2	TCGA-KIRP	Primary Tumor
f2b956bb-2268-4968-847d-898f5dc4be96.FPKM.txt	2	TCGA-KIRP	Primary Tumor
ddfcf8d2-7ed5-4cb7-8e8c-92b93a0d4615.FPKM.txt	2	TCGA-KIRP	Primary Tumor
a82ab02e-4894-43f3-adf3-8a9faebee4e3.FPKM.txt	2	TCGA-KIRP	Primary Tumor
bcb5cb41-7daf-4f28-9dcd-2d0cab7c45f5.FPKM.txt	2	TCGA-KIRP	Primary Tumor
162df6f6-1c8e-4929-9d4e-9d3c3d329d43.FPKM.txt	2	TCGA-KIRP	Primary Tumor
fa698ead-9c4d-4f90-856e-643f46a5fe0f.FPKM.txt	2	TCGA-KIRP	Primary Tumor
92a2f2ea-717f-42a9-80d6-fbc90ab7134c.FPKM.txt	2	TCGA-KIRP	Primary Tumor
2dec4bff-88e9-4017-b60c-f52ae0931964.FPKM.txt	2	TCGA-KIRP	Primary Tumor
38f141c2-4d24-45a7-bc7f-ecdba7082f72.FPKM.txt	2	TCGA-KIRP	Primary Tumor
1af1aa3f-8f7c-4b29-bf14-5427d5a87c0a.FPKM.txt	2	TCGA-KIRP	Primary Tumor
11026b22-3c57-4fe8-864f-ca744c9d9857.FPKM.txt	2	TCGA-KIRP	Primary Tumor
1ad09a17-bea8-40b7-81a0-9b5f94da574c.FPKM.txt	2	TCGA-KIRP	Primary Tumor
50fa6505-9e58-4a26-9111-102981e9f211.FPKM.txt	2	TCGA-KIRP	Primary Tumor
2d197eef-91aa-442e-aecd-6fc7c699f802.FPKM.txt	2	TCGA-KIRP	Primary Tumor
d1e05ec2-bbda-4254-9908-ac226640a5be.FPKM.txt	2	TCGA-KIRP	Primary Tumor
d16c7be5-6403-4636-99dc-bedacdca9772.FPKM.txt	2	TCGA-KIRP	Primary Tumor
ec2c1849-c1c0-45f0-91f5-724f587fd9ed.FPKM.txt	2	TCGA-KIRP	Primary Tumor
a4bf31ea-aae7-45d1-9728-cf40d4c4b7da.FPKM.txt	2	TCGA-KIRC	Primary Tumor
37d661b5-6aa2-4a45-bd09-3dd08b296b43.FPKM.txt	2	TCGA-KIRP	Primary Tumor
c9b7c74e-b910-4dfb-8f71-5f3eeee5ff77.FPKM.txt	2	TCGA-KIRP	Primary Tumor
7f36aa84-d9a2-4820-8b0c-31668ff30367.FPKM.txt	2	TCGA-KIRP	Primary Tumor
b1718afb-ec11-4eea-9ff9-052717849983.FPKM.txt	2	TCGA-KIRP	Primary Tumor
25f74dfa-4199-4884-962d-dcf035935fc3.FPKM.txt	2	TCGA-KIRP	Primary Tumor
f0ce3674-e566-474f-8b8e-96c467e3d7f5.FPKM.txt	2	TCGA-KIRC	Primary Tumor
07ebbb90-afd6-4dcd-9248-8eb28a7baa75.FPKM.txt	2	TCGA-KIRP	Primary Tumor
c4b33860-c481-47cd-a6e2-9f587c007389.FPKM.txt	2	TCGA-KIRP	Primary Tumor
deeb9352-39d3-418c-a167-30735e6d4254.FPKM.txt	2	TCGA-KIRP	Primary Tumor
ff4c5ac9-fd9a-40a9-9d70-1c890ca04332.FPKM.txt	2	TCGA-KIRP	Primary Tumor
ac5bbb54-b09d-430e-bba4-65ba9caf82f4.FPKM.txt	2	TCGA-KIRP	Primary Tumor
0aae8953-d198-4e4e-a44e-b2eaad25b85d.FPKM.txt	2	TCGA-KIRP	Primary Tumor
a05a44de-762a-4016-9f8e-7096aeb96250.FPKM.txt	2	TCGA-KIRP	Primary Tumor
e9cf91c3-db89-4855-9d40-d66f9fb49225.FPKM.txt	2	TCGA-KIRP	Primary Tumor
84c8bf6a-73b4-4c31-b45a-842490f8662b.FPKM.txt	2	TCGA-KIRP	Primary Tumor
f58dd09b-3d4d-4608-a88a-b2a0c92410c6.FPKM.txt	2	TCGA-KIRP	Primary Tumor
f0532052-b496-4435-abc4-93e23c6a68a5.FPKM.txt	2	TCGA-KIRC	Primary Tumor
4b74c355-7a7b-46a1-b4e8-7dd61c02cfda.FPKM.txt	2	TCGA-KIRP	Primary Tumor
f14c66fc-5f6d-4767-b48b-27d6a87caf99.FPKM.txt	2	TCGA-KIRP	Primary Tumor
09d2017c-a970-4c0f-83bc-d85cef66fa37.FPKM.txt	2	TCGA-KIRP	Primary Tumor
fb8f9097-1c0d-4b75-a7ac-3056c6f11d33.FPKM.txt	2	TCGA-KIRP	Primary Tumor
85d6e845-7e0b-49e9-90df-43b8b83d839c.FPKM.txt	2	TCGA-KIRP	Primary Tumor
1f0f7598-d8c0-41ba-8b07-c958fecbb5f7.FPKM.txt	2	TCGA-KIRP	Primary Tumor
ece0fe94-ea0b-4d38-bd30-a6bf9c1f3367.FPKM.txt	2	TCGA-KIRP	Primary Tumor
4f317009-8ba2-40aa-b795-9f4a91ceb982.FPKM.txt	2	TCGA-KIRP	Primary Tumor
1cdddd9d-ec01-4323-86c9-977e1fa8c45e.FPKM.txt	2	TCGA-KIRP	Primary Tumor
7811acca-6d83-4d63-917e-fbfa33b25878.FPKM.txt	2	TCGA-KIRP	Primary Tumor
a44f80d5-ca03-488e-82dd-64022e22cf94.FPKM.txt	2	TCGA-KIRP	Primary Tumor
d209c552-3439-4745-ad68-e82675cc9aa9.FPKM.txt	2	TCGA-KIRP	Primary Tumor
e71a1335-d494-46f8-b507-a7b207a01a29.FPKM.txt	2	TCGA-KIRP	Primary Tumor
ee6aaabb-4aa2-4578-bc14-27d311837005.FPKM.txt	2	TCGA-KIRP	Primary Tumor
fd41f518-30f1-48fa-98c6-50562381e662.FPKM.txt	2	TCGA-KIRP	Primary Tumor
7c01e365-30b2-4020-a7e7-17dad20035c0.FPKM.txt	2	TCGA-KIRP	Primary Tumor
5ef7ffcb-1938-449a-a082-2b2b04adbafe.FPKM.txt	2	TCGA-KIRP	Primary Tumor
5b3f631b-65f6-433e-ae54-ff54a4da4d9e.FPKM.txt	2	TCGA-KIRP	Primary Tumor
b9526f14-ff07-4af1-91cd-f724d1761853.FPKM.txt	2	TCGA-KIRP	Primary Tumor
354071fc-2924-4328-9a3a-0cba58ca4566.FPKM.txt	2	TCGA-KIRP	Primary Tumor
c108fd9d-d117-41fb-9b5d-5eff76751837.FPKM.txt	2	TCGA-KIRP	Primary Tumor
cebea1c0-97ce-4bc0-a3df-b953aac4db63.FPKM.txt	2	TCGA-KIRP	Primary Tumor
97c1050f-b055-4466-9cdb-4b6db9acf919.FPKM.txt	2	TCGA-KIRP	Primary Tumor
468659db-5a77-4810-a6af-3bcb9244dbb8.FPKM.txt	2	TCGA-KIRP	Primary Tumor
dfdb90e0-bcf1-4cc6-866e-d81cfc5d9039.FPKM.txt	2	TCGA-KIRP	Primary Tumor
9e43a304-af34-4656-94be-fb9dcfdd5680.FPKM.txt	2	TCGA-KIRP	Primary Tumor
f887d61a-bb90-4bfe-aa1f-1ff933fedcf0.FPKM.txt	2	TCGA-KIRP	Primary Tumor
278da268-fdbd-424d-8525-1b187a9687f5.FPKM.txt	2	TCGA-KIRP	Primary Tumor
3d8a6f49-654a-4f69-93d0-5c7f4f2159f6.FPKM.txt	2	TCGA-KIRP	Primary Tumor
a40f508e-edf6-45a3-8fcb-26d596f05710.FPKM.txt	2	TCGA-KIRP	Additional - New Primary
ac46a133-5c10-43e4-84b9-0cdcdaf5526e.FPKM.txt	2	TCGA-KIRP	Primary Tumor
4420ad53-b47c-4e60-9abe-bff8b2561946.FPKM.txt	2	TCGA-KIRP	Primary Tumor
300d3f59-4290-40a5-9df6-59284d790aac.FPKM.txt	2	TCGA-KIRP	Primary Tumor
890c741a-d417-4d86-9068-4b8805518acb.FPKM.txt	2	TCGA-KIRP	Primary Tumor
78063b18-e580-4b2b-b044-cda9a78c3d86.FPKM.txt	2	TCGA-KIRP	Primary Tumor
b32f0495-0e52-4bed-b795-5f7270960561.FPKM.txt	2	TCGA-KIRC	Primary Tumor
91bad16d-bded-491a-95b4-f21ff7242a0e.FPKM.txt	2	TCGA-KIRP	Primary Tumor
a135ec85-bc99-4f95-9dd2-495d1d2d0b9e.FPKM.txt	2	TCGA-KIRP	Primary Tumor
4022b015-99bb-4db7-9769-f96609018011.FPKM.txt	2	TCGA-KIRP	Primary Tumor
ba1a9f7c-9f81-4393-a99b-801f9d3807a6.FPKM.txt	2	TCGA-KIRP	Primary Tumor
fa7ca47b-d00c-4874-9fee-10bda0df72d2.FPKM.txt	2	TCGA-KIRP	Primary Tumor
a05ad788-3f8e-4b01-9ddd-fd6643efc4c7.FPKM.txt	2	TCGA-KIRP	Primary Tumor
e4a5faf6-8794-41ce-b475-ad0506665413.FPKM.txt	2	TCGA-KIRP	Primary Tumor
3d9262fe-d823-4bfe-8d49-d64744de8850.FPKM.txt	2	TCGA-KIRP	Primary Tumor
0b38743f-1a39-4653-8d59-02906a3316e1.FPKM.txt	2	TCGA-KIRP	Primary Tumor
70472382-0fcb-449b-8de1-8214462f4f7d.FPKM.txt	2	TCGA-KIRP	Primary Tumor
3f525b6f-e66f-455f-90ad-8adc27da7045.FPKM.txt	2	TCGA-KIRC	Primary Tumor
1c261173-3a2b-4eed-abce-692e9b3f15fe.FPKM.txt	2	TCGA-KIRP	Primary Tumor
21cc66a1-01bd-4f7c-b36c-9ecd60cb19dd.FPKM.txt	2	TCGA-KIRP	Primary Tumor
7785d0df-031a-4f2f-9975-833f57f5c767.FPKM.txt	2	TCGA-KIRP	Primary Tumor
74c76d08-67cf-468b-a021-f1c85de08785.FPKM.txt	2	TCGA-KIRP	Primary Tumor
992df1bb-d4c6-4bb2-82c0-f93af6f212d2.FPKM.txt	2	TCGA-KIRP	Primary Tumor
1efcbcf9-bea8-4592-816c-4aa0bdb75a28.FPKM.txt	2	TCGA-KIRP	Primary Tumor
cf588761-e56a-4633-9c47-d4720022feb2.FPKM.txt	2	TCGA-KIRP	Primary Tumor
d48d198d-fec1-4a92-9822-b03d77c8ea37.FPKM.txt	2	TCGA-KIRP	Primary Tumor
76755541-6a18-45d4-b4c5-13785ca9c586.FPKM.txt	2	TCGA-KIRP	Primary Tumor
ebb81ce2-4d29-419c-ae4a-3becd7ba22de.FPKM.txt	2	TCGA-KIRP	Primary Tumor
13918b1d-75f3-4195-83f2-cf64ab4359b9.FPKM.txt	2	TCGA-KIRP	Primary Tumor
c7027a32-8b18-4d8d-a9d1-ec1365041b97.FPKM.txt	2	TCGA-KIRP	Primary Tumor
8ce86dfe-8ac5-4342-b97e-a39397ba0480.FPKM.txt	2	TCGA-KIRP	Primary Tumor
6df7df4d-938a-4ad6-a5a3-a51ba0b7dec2.FPKM.txt	2	TCGA-KIRP	Primary Tumor
29da0dc3-f4c4-44c0-b3b1-3209fccf4e57.FPKM.txt	2	TCGA-KIRP	Primary Tumor
66b436bb-4a2c-43dc-9af9-7ad55fda594a.FPKM.txt	2	TCGA-KIRP	Primary Tumor
100de467-b07f-43e8-b1a5-7d37ef9cc02e.FPKM.txt	2	TCGA-KIRP	Primary Tumor
8d564648-c050-4283-b803-3535bd033caa.FPKM.txt	2	TCGA-KIRP	Primary Tumor
a4141c5c-e187-49aa-9b42-1ad9e2929aec.FPKM.txt	2	TCGA-KIRP	Primary Tumor
6c55db73-80c2-4bc5-8082-195c5620cd14.FPKM.txt	2	TCGA-KIRP	Primary Tumor
376b5370-e44b-47fa-b878-b48d6899e7a5.FPKM.txt	2	TCGA-KIRP	Primary Tumor
2a2a3432-df44-4cac-a334-b777c48d4c77.FPKM.txt	2	TCGA-KIRP	Primary Tumor
9be4180a-f152-49ab-87ec-37b40f9b3379.FPKM.txt	2	TCGA-KIRP	Primary Tumor
df791926-50c1-42b5-bd66-a053cda767cc.FPKM.txt	2	TCGA-KIRP	Primary Tumor
7ff8b431-ed46-4867-a226-eeeba158ab08.FPKM.txt	2	TCGA-KIRP	Primary Tumor
55fb21ce-d184-4d9b-a578-9ed5bd5856f3.FPKM.txt	2	TCGA-KIRP	Primary Tumor
e1337bed-1fa2-4e98-8619-11dd65839e6f.FPKM.txt	2	TCGA-KIRP	Primary Tumor
2603ada6-3900-4527-84d4-451d40886b08.FPKM.txt	2	TCGA-KIRP	Primary Tumor
8e82eab4-5a65-47ba-aa82-178159859ba5.FPKM.txt	2	TCGA-KIRP	Primary Tumor
f25e85e5-e84e-4b42-bcf0-d493d8bffba4.FPKM.txt	2	TCGA-KIRC	Primary Tumor
bdc6620a-b937-45ba-b7c6-7939c6cda0e0.FPKM.txt	2	TCGA-KIRP	Primary Tumor
be0ed1d4-ca61-4574-9efe-0177b00c9f09.FPKM.txt	2	TCGA-KIRP	Primary Tumor
bd595078-3d80-429a-8f18-d1f1981ba302.FPKM.txt	2	TCGA-KIRP	Primary Tumor
98f08602-3393-436d-81d4-447ec38444b5.FPKM.txt	2	TCGA-KIRP	Primary Tumor
015b7fde-e571-4f7d-9574-eacfa8107a4c.FPKM.txt	2	TCGA-KIRC	Primary Tumor
4bf36a38-f5aa-4d9e-a1f4-15ab50ff1602.FPKM.txt	2	TCGA-KIRP	Primary Tumor
b70dffed-c7d6-4121-b0f6-fa08fb7638dd.FPKM.txt	2	TCGA-KIRP	Primary Tumor
030a2cdd-9b0c-486f-935d-6049f41a85e6.FPKM.txt	2	TCGA-KIRC	Primary Tumor
890e77af-4b9d-417b-8cc1-7c3365155acb.FPKM.txt	2	TCGA-KIRP	Primary Tumor
7489c557-4c73-48d4-8fbb-3b5d029cf8a9.FPKM.txt	2	TCGA-KIRP	Primary Tumor
438e23c7-f71b-436b-8270-9cbfcf283925.FPKM.txt	2	TCGA-KIRP	Primary Tumor
10fa89e2-d6b7-41a7-ae61-15553ffef531.FPKM.txt	2	TCGA-KIRP	Primary Tumor
4cf63dd3-13a6-4f2a-a560-70f793d9b525.FPKM.txt	2	TCGA-KIRP	Primary Tumor
596e3dbd-9928-4800-8026-6d1cfb9f5a57.FPKM.txt	2	TCGA-KIRC	Primary Tumor
682a59ed-c1d8-41d6-bbaa-761a3c56c42f.FPKM.txt	2	TCGA-KIRP	Primary Tumor
73bd0051-b4b9-4156-85cc-e550c32080f1.FPKM.txt	2	TCGA-KIRP	Primary Tumor
d3542f90-6a65-40e4-9f2c-6ae5df3adc8d.FPKM.txt	2	TCGA-KIRP	Primary Tumor
f440449e-a22f-49db-9206-9e615bc1dfc0.FPKM.txt	2	TCGA-KIRP	Primary Tumor
f1228d7b-6703-45b5-8675-93601a3e17c0.FPKM.txt	2	TCGA-KIRP	Primary Tumor
5a3464e6-9879-4053-9ef3-0247533383f3.FPKM.txt	3	TCGA-KICH	Primary Tumor
f3e669c1-50e3-485f-9a4c-f365024fceff.FPKM.txt	3	TCGA-KICH	Primary Tumor
e64152f7-5c8e-403b-adc1-ec74cae0d4f8.FPKM.txt	3	TCGA-KICH	Primary Tumor
019eee85-e3af-43e1-98d6-6b81211777b0.FPKM.txt	3	TCGA-KICH	Primary Tumor
5d355699-e6e6-4506-8454-be80d53bf264.FPKM.txt	3	TCGA-KICH	Primary Tumor
c0e81984-36e8-4b4d-8ee9-3cef760ae6c2.FPKM.txt	3	TCGA-KIRC	Primary Tumor
fc0c0ef7-22e9-4186-9e04-d46ff8934747.FPKM.txt	3	TCGA-KICH	Primary Tumor
90987e6e-84c8-4c60-ba60-6fae2fabe597.FPKM.txt	3	TCGA-KICH	Primary Tumor
401beb60-1256-4cac-ab66-f5a25ca8e3a6.FPKM.txt	3	TCGA-KICH	Primary Tumor
2e39cac1-1efe-4271-a46d-36e9cf438903.FPKM.txt	3	TCGA-KICH	Primary Tumor
6e2123ba-f414-492b-b3ea-76cdb8b49da7.FPKM.txt	3	TCGA-KIRC	Primary Tumor
fd092560-69e3-49b1-9f20-cd3431fd5289.FPKM.txt	3	TCGA-KICH	Primary Tumor
5986be36-abb8-4947-bd63-60d09d793821.FPKM.txt	3	TCGA-KICH	Primary Tumor
6a544c7e-f947-4181-9842-8e56fe74f906.FPKM.txt	3	TCGA-KICH	Primary Tumor
5a8f462d-a749-4542-bf02-f1350fb73599.FPKM.txt	3	TCGA-KIRC	Primary Tumor
14490713-0374-457d-9cb9-bbb1dba3594d.FPKM.txt	3	TCGA-KICH	Primary Tumor
a0122698-a070-4c6e-8e9c-d0d4e79b1f4a.FPKM.txt	3	TCGA-KICH	Primary Tumor
9625fc9b-7783-4f74-a2dd-cd13ead7dd96.FPKM.txt	3	TCGA-KICH	Primary Tumor
7e22f0df-ed49-46ca-ad24-0876cb27cf73.FPKM.txt	3	TCGA-KICH	Primary Tumor
6de5c53f-653d-42e1-a5cc-2d0de7f59111.FPKM.txt	3	TCGA-KICH	Primary Tumor
66827b45-d9f9-419e-b4d7-15504dd24b61.FPKM.txt	3	TCGA-KIRC	Primary Tumor
29b74911-cb77-45a2-85c4-57450e354b46.FPKM.txt	3	TCGA-KICH	Primary Tumor
2a39baf7-6139-4145-af0d-6329ed77e694.FPKM.txt	3	TCGA-KICH	Primary Tumor
9b984d8f-dacc-4fff-895a-586fea6543e8.FPKM.txt	3	TCGA-KICH	Primary Tumor
2e113bc8-331e-4248-9051-784150a750ca.FPKM.txt	3	TCGA-KICH	Primary Tumor
7087528d-d258-43aa-b9c2-e2116d035a24.FPKM.txt	3	TCGA-KICH	Primary Tumor
ac524bc1-106f-4fe9-9a60-daac252c8d37.FPKM.txt	3	TCGA-KICH	Primary Tumor
3baace9e-4b01-4029-a3d3-a93c6040bcee.FPKM.txt	3	TCGA-KICH	Primary Tumor
1315d3ca-da06-40e7-b112-bb6dec37bee2.FPKM.txt	3	TCGA-KICH	Primary Tumor
9210d7e9-520b-4064-bdd7-f5fa263ab7ea.FPKM.txt	3	TCGA-KICH	Primary Tumor
96fd0f54-7ac3-4e83-8144-12e1e7ffdee8.FPKM.txt	3	TCGA-KICH	Primary Tumor
444e3512-7c59-4fe9-a195-05ea1ac0c9c0.FPKM.txt	3	TCGA-KICH	Primary Tumor
8f03eded-6adf-4b8e-97d8-91a26f584d9c.FPKM.txt	3	TCGA-KICH	Primary Tumor
cdfc4923-77f9-4097-86bd-049e170f0e7c.FPKM.txt	3	TCGA-KICH	Primary Tumor
ae6bc5cc-3d10-4cf1-a58c-ba51f2764aa9.FPKM.txt	3	TCGA-KICH	Primary Tumor
ddbfd59d-428b-4ad9-9f0f-5c8f2ba83fb3.FPKM.txt	3	TCGA-KICH	Primary Tumor
56bb3b94-ceb1-4f7d-b424-53c3ded5a82e.FPKM.txt	3	TCGA-KICH	Primary Tumor
f50e52a0-e0d6-446a-91c2-19664a38c6b7.FPKM.txt	3	TCGA-KICH	Primary Tumor
c9c0f778-3b0c-44a2-b182-1959a79972c2.FPKM.txt	3	TCGA-KIRC	Primary Tumor
9a9ad966-3448-4ac4-81c2-df59121204f0.FPKM.txt	3	TCGA-KIRC	Primary Tumor
875c4c80-bbe2-4ab7-b276-adc8ecaa987c.FPKM.txt	3	TCGA-KIRC	Primary Tumor
50eaccac-d887-48b3-abbe-12326fb84888.FPKM.txt	3	TCGA-KICH	Primary Tumor
983d24b1-12b0-43a6-8453-4c3102fe6d9e.FPKM.txt	3	TCGA-KIRP	Primary Tumor
3b832dcb-860c-4137-8406-d338bd421bcd.FPKM.txt	3	TCGA-KIRC	Primary Tumor
11399f33-d231-4ce6-9b3f-319a3b16c000.FPKM.txt	3	TCGA-KICH	Primary Tumor
269166c0-3519-4747-bb74-a98f673b06bc.FPKM.txt	3	TCGA-KICH	Primary Tumor
04e92e8a-7016-453b-addb-a3cc7e88d867.FPKM.txt	3	TCGA-KIRC	Primary Tumor
2c532e1a-19b7-4e75-881b-04036db8cc8c.FPKM.txt	3	TCGA-KIRC	Primary Tumor
f00b69a3-c3d2-4499-b337-abbce3e48f9b.FPKM.txt	3	TCGA-KIRC	Primary Tumor
82b01e39-9a1e-450b-90cb-7131ae0960d2.FPKM.txt	3	TCGA-KICH	Primary Tumor
e24289c6-7bf1-41b8-a30a-47ff254ef336.FPKM.txt	3	TCGA-KICH	Primary Tumor
5556b0ba-be9d-4084-b7e1-7146d452f1cd.FPKM.txt	3	TCGA-KICH	Primary Tumor
bd557612-d93b-4524-9a53-f637c6f4c34c.FPKM.txt	3	TCGA-KIRC	Primary Tumor
b8d1605e-74fd-4940-9206-2cd7f572e32f.FPKM.txt	3	TCGA-KICH	Primary Tumor
59adb2f8-471e-4e6c-a4a7-3c1943d1ea02.FPKM.txt	3	TCGA-KICH	Primary Tumor
c4d47a4c-8143-4cdb-a05e-bd84ab1aafd0.FPKM.txt	3	TCGA-KICH	Primary Tumor
2fd32b72-d321-40e3-9ce8-aeacfb284ce9.FPKM.txt	3	TCGA-KICH	Primary Tumor
3983b28c-bb2d-419e-8223-d761ee21deca.FPKM.txt	3	TCGA-KICH	Primary Tumor
a1936577-b5da-465b-929a-37dde53f28ad.FPKM.txt	3	TCGA-KICH	Primary Tumor
cf8cc0b6-be04-4f59-9baa-7270aa0fba53.FPKM.txt	3	TCGA-KIRC	Primary Tumor
9e6d9051-8527-451c-af83-978a7300488f.FPKM.txt	3	TCGA-KICH	Primary Tumor
e85334ba-9c09-4725-953d-8b149837ecd9.FPKM.txt	3	TCGA-KIRC	Primary Tumor
d728d3c9-c5fb-4112-8239-4bb211d6770c.FPKM.txt	3	TCGA-KICH	Primary Tumor
13857c66-b6d2-41f7-86c3-fa031e7db8f6.FPKM.txt	3	TCGA-KICH	Primary Tumor
0ca1e770-a584-4090-95fa-9c0a3ad4bc16.FPKM.txt	3	TCGA-KIRC	Primary Tumor
21a8c3f3-7132-4ebd-bcb1-4af83d968039.FPKM.txt	3	TCGA-KICH	Primary Tumor
e8c9698c-db12-4332-a58e-3e975aba9083.FPKM.txt	3	TCGA-KICH	Primary Tumor
d397607b-1655-47a8-91d4-eb6271da53d9.FPKM.txt	3	TCGA-KICH	Primary Tumor
89a69fd3-3cc3-4624-8f99-787520afb214.FPKM.txt	3	TCGA-KICH	Primary Tumor
0e88c1e6-6c1a-40e4-865e-b601621d33d1.FPKM.txt	3	TCGA-KIRC	Primary Tumor
76b80383-6cc2-412e-a471-169e1a09ad1f.FPKM.txt	3	TCGA-KICH	Primary Tumor
d8f882f6-d25a-42dc-9444-02e1d8cb7608.FPKM.txt	3	TCGA-KIRC	Primary Tumor
8ec5a017-d4e6-401f-b057-85583a8e891c.FPKM.txt	3	TCGA-KICH	Primary Tumor
c55ab0ca-c8e7-4404-8315-4df832b08809.FPKM.txt	3	TCGA-KICH	Primary Tumor
32f823b8-50ab-463e-961b-0e1b6aad0cde.FPKM.txt	3	TCGA-KICH	Primary Tumor
7b2c7499-15c0-4926-a12c-4561df34954b.FPKM.txt	3	TCGA-KIRP	Primary Tumor
f8746c35-b4bc-46a5-9ceb-ab5bd686161c.FPKM.txt	3	TCGA-KICH	Primary Tumor
69d4e5d4-0d59-4720-8501-4a9020caa2d3.FPKM.txt	3	TCGA-KICH	Primary Tumor
810d7c7d-1e04-4eae-8ae1-049dc111e255.FPKM.txt	4	TCGA-KIRC	Primary Tumor
5a32f784-3eb3-4b15-9ce6-1cba8164e812.FPKM.txt	4	TCGA-KIRC	Primary Tumor
b2842754-010e-4f64-905d-89ef3eab3dc9.FPKM.txt	4	TCGA-KIRC	Primary Tumor
4803ca9c-59c4-4330-b8f7-e3eb4a01ebb6.FPKM.txt	4	TCGA-KIRC	Primary Tumor
188c9f08-978b-4e15-bc70-b0c6e9563e3d.FPKM.txt	4	TCGA-KIRC	Primary Tumor
890031a1-4dae-4f7a-ad43-beacc11f4d90.FPKM.txt	4	TCGA-KIRC	Primary Tumor
063e88ae-7e21-4504-9c1e-45d7d371b276.FPKM.txt	4	TCGA-KIRC	Primary Tumor
d03e50bd-6a01-4df5-835d-443bc87b8520.FPKM.txt	4	TCGA-KIRC	Primary Tumor
c83a27b2-98cf-4a30-8cae-802c336f24f3.FPKM.txt	4	TCGA-KIRP	Primary Tumor
fde994b4-f247-4bc9-81f2-dd9d39008c31.FPKM.txt	4	TCGA-KIRC	Primary Tumor
03bab812-d67c-4dae-93e0-55346525fc99.FPKM.txt	4	TCGA-KIRC	Primary Tumor
6f141f5b-bf1e-4b4b-8a9e-b4edb0d5cbd9.FPKM.txt	4	TCGA-KIRC	Primary Tumor
789c658e-b98a-4e1f-b808-5579dee94abe.FPKM.txt	4	TCGA-KIRC	Primary Tumor
c6dbc122-4220-4c6c-bf36-69ff371c5549.FPKM.txt	4	TCGA-KIRC	Primary Tumor
640ccf3e-487f-49ca-8df6-67e10d852c9e.FPKM.txt	4	TCGA-KIRC	Primary Tumor
8f6d3839-330b-45c7-86e5-1b9051a2c9f0.FPKM.txt	4	TCGA-KIRC	Primary Tumor
a7f415b8-fd54-40fd-a143-785dca873d3c.FPKM.txt	4	TCGA-KIRC	Primary Tumor
aaffdeee-dffd-41a6-ab52-caac8e05bb27.FPKM.txt	4	TCGA-KIRC	Primary Tumor
bf6ab33e-d822-470a-8c4d-9f7a8781eb90.FPKM.txt	4	TCGA-KIRC	Primary Tumor
92de83d1-ba60-413c-8d21-d066505fe306.FPKM.txt	4	TCGA-KIRC	Primary Tumor
621e2d96-fac9-42d3-9357-a7733a494cb3.FPKM.txt	4	TCGA-KIRC	Primary Tumor
bf10b66f-f192-44fe-9580-16599fb7904b.FPKM.txt	4	TCGA-KIRC	Primary Tumor
0e303e50-9b5f-4ac5-9428-cc9979667d48.FPKM.txt	4	TCGA-KIRC	Primary Tumor
76b4e454-8b75-449b-98cc-3c41c5e063a3.FPKM.txt	4	TCGA-KIRC	Primary Tumor
5dc059dd-6aa0-4d5b-b447-b5be0a9021ad.FPKM.txt	4	TCGA-KIRC	Primary Tumor
5c389a62-c076-421d-9b55-03a6a44a7f32.FPKM.txt	4	TCGA-KIRC	Primary Tumor
a8165949-f924-4c32-8ccf-4109d2899e66.FPKM.txt	4	TCGA-KIRC	Primary Tumor
4d83267c-3fe7-4cfb-8d3b-c63370e725c8.FPKM.txt	4	TCGA-KIRC	Primary Tumor
b393f2a6-56ad-4467-9051-98c0cfa0550c.FPKM.txt	4	TCGA-KIRC	Primary Tumor
a6d0f911-5137-4a56-a772-51da9d23f253.FPKM.txt	4	TCGA-KIRC	Primary Tumor
0cbf5cd6-30b6-4121-9f51-e85229b54fe5.FPKM.txt	4	TCGA-KIRC	Primary Tumor
2950c137-45e0-458f-987f-31de7f7befc4.FPKM.txt	4	TCGA-KIRC	Primary Tumor
a4b9a319-8f66-494e-8ada-530a1e8145d7.FPKM.txt	4	TCGA-KIRC	Primary Tumor
48eebb82-b27e-4e1a-b916-6d471d5869ee.FPKM.txt	4	TCGA-KIRC	Primary Tumor
b25e8317-280f-4d1d-a65f-67bb2a20268d.FPKM.txt	4	TCGA-KIRC	Primary Tumor
61c7c0b0-d730-4d67-b1b7-c267124d4e1b.FPKM.txt	4	TCGA-KIRC	Primary Tumor
6528258a-b7eb-4919-8056-225229e1efa5.FPKM.txt	4	TCGA-KIRC	Primary Tumor
426b94fe-fcff-49f2-9d0b-c7cb49bb5559.FPKM.txt	4	TCGA-KIRC	Primary Tumor
8c063b2e-61f1-40ef-9ec1-5146d1c1855c.FPKM.txt	4	TCGA-KIRC	Primary Tumor
8f16590f-2437-4c68-a2bd-8406b08198ef.FPKM.txt	4	TCGA-KIRC	Primary Tumor
a60560b3-962b-4155-8aa5-46c8a5aaf9fa.FPKM.txt	4	TCGA-KIRC	Primary Tumor
a0b1fe2b-28f6-4e9d-bc06-67be4b47e523.FPKM.txt	4	TCGA-KIRC	Primary Tumor
93e77514-c77b-4346-ae63-3e0d10512cff.FPKM.txt	4	TCGA-KIRC	Primary Tumor
a2ce478c-032f-4e23-a011-4d67f16befee.FPKM.txt	4	TCGA-KIRC	Primary Tumor
4e9f8a0e-5266-486d-91b3-a4701340b095.FPKM.txt	4	TCGA-KIRC	Primary Tumor
d9ec289e-7cca-4741-846f-0b972e31155a.FPKM.txt	4	TCGA-KIRC	Primary Tumor
f3876e31-2267-458d-826f-769bcfb34e56.FPKM.txt	4	TCGA-KIRC	Primary Tumor
22ec8ef1-957b-468e-b101-a9e088f86338.FPKM.txt	4	TCGA-KIRC	Primary Tumor
bf4b7a95-244c-44c1-b5bb-49bc3b6fba68.FPKM.txt	4	TCGA-KIRC	Primary Tumor
0afa874c-af86-47d8-8757-0679af6804a9.FPKM.txt	4	TCGA-KIRC	Primary Tumor
2e5095b6-5f89-4b79-abfa-0afe326801ef.FPKM.txt	4	TCGA-KIRC	Primary Tumor
206653c0-7dd7-488e-8219-4abfa4279704.FPKM.txt	4	TCGA-KIRC	Primary Tumor
b60bae63-d05c-44f5-9551-bb6cc40c1011.FPKM.txt	4	TCGA-KIRC	Primary Tumor
d7984046-2ea2-4b2e-ba78-2909ed46f649.FPKM.txt	4	TCGA-KIRC	Primary Tumor
b7225be0-787a-410c-9a4b-cf8236a43c61.FPKM.txt	4	TCGA-KIRC	Primary Tumor
8d2f4be9-4885-4a75-991e-286a2f9223c2.FPKM.txt	4	TCGA-KIRC	Primary Tumor
a348da5e-e399-41da-bf2d-79369769246f.FPKM.txt	4	TCGA-KIRC	Primary Tumor
cde6e107-8870-48c2-85b9-c0f1d71bfc0e.FPKM.txt	4	TCGA-KIRC	Primary Tumor
37759f54-5e74-48fd-87fe-630270219430.FPKM.txt	4	TCGA-KIRC	Primary Tumor
4d47757a-460a-4617-a360-d2619d510c69.FPKM.txt	4	TCGA-KIRP	Primary Tumor
58ff1a2a-76d0-4727-a749-7c9cf1bae05a.FPKM.txt	4	TCGA-KIRC	Primary Tumor
f0dd3f84-52af-4d84-b911-c12ce87070a5.FPKM.txt	4	TCGA-KIRC	Primary Tumor
63554af4-f56a-49aa-9b10-710ed85ffa13.FPKM.txt	4	TCGA-KIRC	Primary Tumor
6ede5224-9a84-4ec5-9db2-99fbaf3419b1.FPKM.txt	4	TCGA-KIRC	Primary Tumor
a6786f3b-caf0-4e1f-9711-1479b1ae0fdf.FPKM.txt	4	TCGA-KIRC	Primary Tumor
f59733cc-e2d4-497c-84a0-5ab4fdc47a4e.FPKM.txt	4	TCGA-KIRC	Primary Tumor
b1f1481f-9572-4460-bc2e-7646b454f488.FPKM.txt	4	TCGA-KIRC	Primary Tumor
064910fa-3648-4324-b958-47a3b89fe4b5.FPKM.txt	4	TCGA-KIRC	Primary Tumor
bf688e5b-c62b-424c-b974-5c8b24e46764.FPKM.txt	4	TCGA-KIRC	Primary Tumor
63404d01-9685-4a55-9319-202e5f5abf79.FPKM.txt	4	TCGA-KIRC	Primary Tumor
2723b8fe-33ae-477f-ab0d-f5685f26b17f.FPKM.txt	4	TCGA-KIRC	Primary Tumor
5d065eaa-e3a8-420e-b983-c1a80e713ac9.FPKM.txt	4	TCGA-KIRC	Primary Tumor
13b5e39d-2163-4d59-9013-a1813c6a548e.FPKM.txt	4	TCGA-KIRC	Primary Tumor
374fe62c-139c-472d-8fa3-b34d22173a6e.FPKM.txt	4	TCGA-KIRC	Primary Tumor
2fcd467f-4ea2-4712-ad16-217e05b135b1.FPKM.txt	4	TCGA-KIRC	Primary Tumor
8a5ed889-bb3d-47a2-bd2a-0a1d139a3809.FPKM.txt	4	TCGA-KIRC	Primary Tumor
1954f30d-9c55-4493-ba44-3350107a644b.FPKM.txt	4	TCGA-KIRC	Primary Tumor
0048d446-301b-4d04-97d2-1348b6889692.FPKM.txt	4	TCGA-KIRC	Primary Tumor
bceaa475-65e1-4362-91fa-22f68f90cbba.FPKM.txt	4	TCGA-KIRC	Primary Tumor
40cc0bb9-64a0-4163-9244-1ab3ddfbfea0.FPKM.txt	4	TCGA-KIRC	Primary Tumor
f8089187-0d81-4e94-92ae-3f0178ce1790.FPKM.txt	4	TCGA-KIRC	Primary Tumor
f83b0459-e485-4988-bdce-5a217b454d8b.FPKM.txt	4	TCGA-KIRC	Primary Tumor
27348a04-4203-4990-ba27-4bde0422932b.FPKM.txt	4	TCGA-KIRC	Primary Tumor
df0b7118-2a68-420e-a1dd-236e05bc8fe8.FPKM.txt	4	TCGA-KIRC	Primary Tumor
a8ecb5d8-ece5-43cc-843c-da81dc031ced.FPKM.txt	4	TCGA-KIRC	Primary Tumor
d3823e63-64df-4a9a-920b-3323d3119db0.FPKM.txt	4	TCGA-KIRC	Primary Tumor
0a8119d4-31b0-4c02-8fc8-318077456790.FPKM.txt	4	TCGA-KIRC	Primary Tumor
1f443134-5a5e-492f-9f82-843280eeaa7f.FPKM.txt	4	TCGA-KIRC	Primary Tumor
45128466-9a14-4348-97f1-d08af79acbba.FPKM.txt	4	TCGA-KIRC	Primary Tumor
e9d0a954-7b2d-42c1-a2e1-799a289cc5af.FPKM.txt	4	TCGA-KIRC	Primary Tumor
d7e7ad52-ecde-4744-b4e7-28dea4d186da.FPKM.txt	4	TCGA-KIRC	Primary Tumor
e4177e00-8ca5-4ee0-92e2-f358e7037c6c.FPKM.txt	4	TCGA-KIRC	Primary Tumor
6c2a30ae-9435-4d9c-99dd-59d8d77f3920.FPKM.txt	4	TCGA-KIRC	Primary Tumor
10d26b59-35d5-4925-9f28-6d54125ad67a.FPKM.txt	4	TCGA-KIRC	Primary Tumor
0e269501-0237-4891-aa6b-5f5f0c3cbafb.FPKM.txt	4	TCGA-KIRC	Primary Tumor
74c84a22-7165-41f7-a38f-ed2db790ca2f.FPKM.txt	4	TCGA-KIRC	Primary Tumor
38096336-4257-481c-b653-91804af5b2a1.FPKM.txt	4	TCGA-KIRC	Primary Tumor
d72fd13a-564a-4a11-9ced-8c891c91bfb8.FPKM.txt	4	TCGA-KIRC	Primary Tumor
a8d90f96-19e8-4b2c-a9c8-904a4063d235.FPKM.txt	4	TCGA-KIRC	Primary Tumor
cfe84822-f9a6-4fe0-bed5-ee2f44fdecf7.FPKM.txt	4	TCGA-KIRC	Primary Tumor
6fe662c3-c2c3-4c70-9f77-5061cea46203.FPKM.txt	4	TCGA-KIRC	Primary Tumor
2fc73f79-d413-4797-887a-3c425ef247c4.FPKM.txt	4	TCGA-KIRC	Primary Tumor
b05e09d9-71f6-4f2d-a7de-83bc7f5131a4.FPKM.txt	4	TCGA-KIRC	Primary Tumor
6fd37782-98d7-4704-b046-b18574b65be4.FPKM.txt	4	TCGA-KIRC	Primary Tumor
2113ee53-ea3a-47a9-bc6f-0844158f6b72.FPKM.txt	4	TCGA-KIRC	Primary Tumor
14a46052-6b89-4fb0-bc9c-08d232219ab7.FPKM.txt	4	TCGA-KIRC	Primary Tumor
b0b535b6-6600-4d7c-a22e-46b8478fe651.FPKM.txt	4	TCGA-KIRC	Primary Tumor
991273f3-2fd9-4c40-b6b3-2d8676b210de.FPKM.txt	4	TCGA-KIRC	Primary Tumor
401e568d-f69a-4b06-92f7-3441004b5438.FPKM.txt	4	TCGA-KIRC	Primary Tumor
6a0f01a5-152a-494e-aef3-45e58c875a64.FPKM.txt	4	TCGA-KIRC	Primary Tumor
d0948978-3724-49dd-b7f7-5a28ca9a8571.FPKM.txt	4	TCGA-KIRC	Primary Tumor
677fb228-6830-4402-9eda-c4a0e975c189.FPKM.txt	4	TCGA-KIRC	Primary Tumor
6073b31e-7ce7-423e-a9b2-a85e3e9bc62e.FPKM.txt	4	TCGA-KIRC	Primary Tumor
536f6749-4430-4c7e-93e3-c60e629c502c.FPKM.txt	4	TCGA-KIRC	Primary Tumor
acbe8040-a94b-4c8f-9a45-8f05182d9aed.FPKM.txt	4	TCGA-KIRC	Primary Tumor
227d9c16-4459-44ea-af9a-ca89d6e052e9.FPKM.txt	4	TCGA-KIRC	Primary Tumor
6e2447ba-25fb-4c53-bf2f-4ee1e3642da2.FPKM.txt	4	TCGA-KIRC	Primary Tumor
fe964742-d9b9-4e82-bf49-6fff3e14df70.FPKM.txt	4	TCGA-KIRP	Primary Tumor
576dfeab-3d42-4c3d-be8f-10279e800cfb.FPKM.txt	4	TCGA-KIRC	Primary Tumor
246d0372-763c-475f-8e19-d39a264a8d08.FPKM.txt	4	TCGA-KIRC	Primary Tumor
355f9f19-ed5e-4bf6-a8b5-d50f67d5d43c.FPKM.txt	4	TCGA-KIRC	Primary Tumor
ecc2be0d-e700-4598-9e83-44e0b1a12e01.FPKM.txt	4	TCGA-KIRC	Primary Tumor
345d3200-a399-4eca-b48f-2beeb1689a8a.FPKM.txt	4	TCGA-KIRC	Primary Tumor
73e6cc52-f4fe-4168-9dd0-d6d28879cc95.FPKM.txt	4	TCGA-KIRC	Primary Tumor
f6dcf5aa-b9d3-4959-8dc9-ad67dbc3c9d0.FPKM.txt	4	TCGA-KIRC	Primary Tumor
be5d2862-2042-43f3-9469-9c8c599e21fc.FPKM.txt	4	TCGA-KIRC	Primary Tumor
bfd8c6e2-15cc-48ae-a4a3-722ab3527fb9.FPKM.txt	4	TCGA-KIRC	Primary Tumor
402c906c-8229-4169-b324-b990caf0d8c0.FPKM.txt	4	TCGA-KIRC	Primary Tumor
f091a9a1-1645-4a21-b5a2-2f7cae2bdbfe.FPKM.txt	4	TCGA-KIRC	Primary Tumor
7951757a-ae69-49be-a6d4-fd0b123c7665.FPKM.txt	4	TCGA-KIRC	Primary Tumor
567d381b-f753-4975-bbc6-c8daa4ff4530.FPKM.txt	4	TCGA-KIRC	Primary Tumor
32a5a64b-7150-461d-859c-c40c6e92ba4b.FPKM.txt	4	TCGA-KIRC	Primary Tumor
d88996bb-af00-4040-b251-29807506ac1f.FPKM.txt	4	TCGA-KIRC	Primary Tumor
f2d9774f-f42b-4c02-9dc2-0d91a577d0f4.FPKM.txt	4	TCGA-KIRC	Primary Tumor
6bfb01db-5e92-4fad-9b21-39e1e911716b.FPKM.txt	4	TCGA-KIRC	Primary Tumor
aafeade1-c999-487f-9a76-582f33545eee.FPKM.txt	4	TCGA-KIRC	Primary Tumor
7ebd35ca-8fd1-4f22-a38d-122537b65bc2.FPKM.txt	4	TCGA-KIRC	Primary Tumor
c02e42b9-e4c1-4119-b287-97f74517aab5.FPKM.txt	4	TCGA-KIRC	Primary Tumor
345cff8d-f361-4f8e-8221-9e310ffb1956.FPKM.txt	4	TCGA-KIRC	Primary Tumor
7f8961db-237b-44d5-b9f8-eb3980896b98.FPKM.txt	4	TCGA-KIRC	Primary Tumor
22b2ac9e-b6d4-415e-b7ab-7c3c85c8d215.FPKM.txt	4	TCGA-KIRC	Primary Tumor
47c200a9-4a86-452c-a6f8-12aa45d322a1.FPKM.txt	4	TCGA-KIRC	Primary Tumor
f3931125-95ce-4c67-be63-edc11068cffe.FPKM.txt	4	TCGA-KIRC	Primary Tumor
382f821a-dcac-4f3f-a180-0af6468e9ebc.FPKM.txt	4	TCGA-KIRC	Primary Tumor
e28dfd98-3524-4910-8a3d-76cdd57987cf.FPKM.txt	4	TCGA-KIRC	Primary Tumor
091dc352-d8e6-484e-989b-4bc571051130.FPKM.txt	4	TCGA-KIRC	Primary Tumor
b7567499-0820-49d6-9c72-7148d6628172.FPKM.txt	4	TCGA-KIRC	Primary Tumor
bbd8991a-fb0b-48c2-868c-7efc4872dcfb.FPKM.txt	4	TCGA-KIRC	Primary Tumor
de01576d-54fd-453b-8e13-735d8936b171.FPKM.txt	4	TCGA-KIRC	Primary Tumor
c5d97e4a-8a34-4d99-8fae-70dd5bb12234.FPKM.txt	4	TCGA-KIRC	Primary Tumor
b242bb76-202f-415b-8710-14ffcaf61a4c.FPKM.txt	4	TCGA-KIRC	Primary Tumor
5ed6a576-0353-4e3e-9df8-a1a177e4672f.FPKM.txt	4	TCGA-KIRC	Primary Tumor
ee63ce5d-eeb2-4249-b1d5-2d0b677f77e6.FPKM.txt	4	TCGA-KIRC	Primary Tumor
1d619122-94f2-4ced-81a3-475b6a510c3c.FPKM.txt	4	TCGA-KIRC	Primary Tumor
a2225f76-3b17-494d-81b6-5c68b73150ff.FPKM.txt	4	TCGA-KIRC	Primary Tumor
cc36843b-e6af-4a45-a525-0dd34dd115fb.FPKM.txt	4	TCGA-KIRC	Primary Tumor
f78e0f6e-6a64-4725-bab0-9b13ad036332.FPKM.txt	4	TCGA-KIRC	Primary Tumor
9cb330c1-982f-42e8-9779-ac4377259162.FPKM.txt	4	TCGA-KIRC	Primary Tumor
a3f0e2f2-fca0-4562-812e-31921c9f482f.FPKM.txt	4	TCGA-KIRC	Primary Tumor
c2e72857-11fb-4663-bf9a-bd2089d070fe.FPKM.txt	4	TCGA-KIRC	Primary Tumor
9fbf27fa-c33d-443c-a50e-74c731cdeccd.FPKM.txt	4	TCGA-KIRC	Primary Tumor
89528cea-b21b-4ea8-a271-3d3f3ff142c9.FPKM.txt	4	TCGA-KIRC	Primary Tumor
99a601eb-cbb0-4460-b9dc-6e151f4ff225.FPKM.txt	4	TCGA-KIRC	Primary Tumor
fcd37843-e471-4fc3-a4fd-da8d161d36e4.FPKM.txt	4	TCGA-KIRC	Primary Tumor
bef7c254-c614-4472-929a-e765e3014180.FPKM.txt	4	TCGA-KIRC	Primary Tumor
590ef909-d0a1-4e19-a728-d6a8b34c9837.FPKM.txt	4	TCGA-KIRC	Primary Tumor
39edcb3c-c9f4-4b00-8b16-17f1909fef15.FPKM.txt	4	TCGA-KIRC	Primary Tumor
3e8ab945-629e-4a63-ac39-c1b78392e5b7.FPKM.txt	4	TCGA-KIRC	Primary Tumor
3ff465f0-6c58-41eb-bad1-15bd5cd80531.FPKM.txt	4	TCGA-KIRC	Primary Tumor
2147de22-3a52-490d-a4f6-32f6637ca24f.FPKM.txt	4	TCGA-KIRC	Primary Tumor
996fa724-fa06-4f69-abd7-910a1a74e276.FPKM.txt	4	TCGA-KIRC	Primary Tumor
956b383e-6fd2-492c-b907-cf7c09b06863.FPKM.txt	4	TCGA-KIRC	Primary Tumor
777d1602-66be-4673-b69d-d651abf7bb35.FPKM.txt	4	TCGA-KIRC	Primary Tumor
ca8a081c-43f9-4f6b-8736-64eb61cd72aa.FPKM.txt	4	TCGA-KIRC	Primary Tumor
57be3f81-6dbb-4257-a4b5-f823e30d76bf.FPKM.txt	4	TCGA-KIRC	Primary Tumor
6a97d5c5-4178-4ced-b279-a2d5044f1fdb.FPKM.txt	4	TCGA-KIRC	Primary Tumor
fddf0083-59bd-4352-8e3d-7e5715f6d5b0.FPKM.txt	4	TCGA-KIRC	Primary Tumor
cf6e46bc-d942-4863-9804-4409ba48099e.FPKM.txt	4	TCGA-KIRC	Primary Tumor
35f271be-6fd4-411a-afbc-c370665c363a.FPKM.txt	4	TCGA-KIRC	Primary Tumor
07ef65b6-3ad2-4e51-809f-738283978aba.FPKM.txt	4	TCGA-KIRC	Primary Tumor
1f578919-3fbb-4491-8381-46b097f5339c.FPKM.txt	4	TCGA-KIRC	Primary Tumor
3645a77a-a0da-4385-b02d-4e52fbe33df0.FPKM.txt	4	TCGA-KIRC	Primary Tumor
ce4e2cee-4331-44bb-af7d-69fa303a8776.FPKM.txt	4	TCGA-KIRC	Primary Tumor
71a24f55-17a7-4396-91fa-e6c7e03df518.FPKM.txt	4	TCGA-KIRC	Primary Tumor
c2efa14b-f441-4249-87b0-56d88d760a82.FPKM.txt	4	TCGA-KIRC	Primary Tumor
dcc0b93e-257f-48ce-b052-4de18db8d3ff.FPKM.txt	4	TCGA-KIRC	Primary Tumor
151836ff-610c-49ac-a8c5-868e0bbf4eaa.FPKM.txt	4	TCGA-KIRC	Primary Tumor
9e4f3e3a-842f-4ece-b70b-9e5e9bb12af0.FPKM.txt	4	TCGA-KIRC	Primary Tumor
baec18f7-38ab-469f-bdb9-8ff04883679f.FPKM.txt	4	TCGA-KIRC	Primary Tumor
3add0a93-4d4a-44e6-a85a-f2f0915e03c0.FPKM.txt	4	TCGA-KIRC	Primary Tumor
a7cbe257-b699-4363-94ce-a65ec0b5b85f.FPKM.txt	4	TCGA-KIRC	Primary Tumor
e26db93d-c41d-4048-9cab-196ec70c5676.FPKM.txt	4	TCGA-KIRC	Primary Tumor
9a7c9e75-314d-49ab-9e31-5cb1fb1ebb38.FPKM.txt	4	TCGA-KIRC	Primary Tumor
db4c135e-dae9-4c6d-b765-4a212cc3e13e.FPKM.txt	4	TCGA-KIRC	Primary Tumor
891d5512-0e8d-4dac-9f76-71aeae3937a6.FPKM.txt	4	TCGA-KIRC	Primary Tumor
65393588-3484-4942-80d5-fb3a43cbc543.FPKM.txt	4	TCGA-KIRC	Primary Tumor
e8bb4231-35af-462f-accf-a07a1aa9d5a6.FPKM.txt	4	TCGA-KIRC	Primary Tumor
8c4af45c-5747-4cf1-942d-0a7352b369f3.FPKM.txt	4	TCGA-KIRC	Primary Tumor
d3f73c0f-d518-4e91-b038-a4360495ee27.FPKM.txt	4	TCGA-KIRC	Primary Tumor
10f64bfb-e4ca-4426-b936-36e4c1c2cc2a.FPKM.txt	4	TCGA-KIRC	Primary Tumor
906d9c60-fdb6-469d-a42e-6bcab0a696f0.FPKM.txt	4	TCGA-KIRC	Primary Tumor
78fd362c-5ca6-4190-bdc2-8c695b2ed304.FPKM.txt	4	TCGA-KIRC	Primary Tumor
73461d68-f3c8-4a5f-86e1-44f6f4218ba2.FPKM.txt	4	TCGA-KIRC	Primary Tumor
44925f20-dad5-40de-99b6-e8164abe94ed.FPKM.txt	4	TCGA-KIRC	Primary Tumor
d9c6f1ad-5c45-4831-b152-ad05648104eb.FPKM.txt	4	TCGA-KIRC	Primary Tumor
baed5b2d-e928-4f5f-be13-4c592b027c29.FPKM.txt	4	TCGA-KIRC	Primary Tumor
60547e35-d42f-44bd-a9e8-21d57da93ee8.FPKM.txt	4	TCGA-KIRC	Primary Tumor
5e879f5e-3253-48fb-906f-0c36c3abe5f0.FPKM.txt	4	TCGA-KIRC	Primary Tumor
a7ba8570-638d-4ec3-a02e-e861114ce097.FPKM.txt	4	TCGA-KIRC	Primary Tumor
8e8191bf-78b4-4d5d-ac02-153528aee2f5.FPKM.txt	4	TCGA-KIRC	Primary Tumor
73516997-7254-47d2-84b5-6d81bc84c077.FPKM.txt	4	TCGA-KIRC	Primary Tumor
24eae743-7c15-40f5-82ef-8284c704a6f3.FPKM.txt	4	TCGA-KIRC	Primary Tumor
dba87d20-a3ed-4ca3-93f7-0fe979f7923a.FPKM.txt	4	TCGA-KIRC	Primary Tumor
15ab4d09-8a85-4d6b-91b4-a87dcb7a5919.FPKM.txt	4	TCGA-KIRC	Primary Tumor
3d118af2-5f3e-4b03-90bc-ec9df6792742.FPKM.txt	4	TCGA-KIRC	Primary Tumor
b74e2e42-94b8-48fa-9691-936d606bb845.FPKM.txt	4	TCGA-KIRC	Primary Tumor
eff473b1-657a-4004-bbf8-c48f948e4e7d.FPKM.txt	4	TCGA-KIRC	Primary Tumor
f9e98164-b7e5-4d58-a4ba-d6947d832088.FPKM.txt	4	TCGA-KIRC	Primary Tumor
31dd0805-728c-4e1e-8ef9-eaf304f91852.FPKM.txt	4	TCGA-KIRC	Primary Tumor
ba514dbb-42e6-44fd-9c72-73839e1226e6.FPKM.txt	4	TCGA-KIRC	Primary Tumor
9f2932d6-bb5c-4ce0-9ea7-281a459fb64a.FPKM.txt	4	TCGA-KIRC	Primary Tumor
9e7b7456-e255-4f73-bb17-4bb981d5cd21.FPKM.txt	4	TCGA-KIRC	Primary Tumor
87750eaf-0823-4f5c-9bf7-577471f4ca68.FPKM.txt	4	TCGA-KIRC	Primary Tumor
4947a490-76f8-4cc9-b66f-f8ad69300179.FPKM.txt	4	TCGA-KIRC	Primary Tumor
d493f215-ef46-4631-8687-95bf16692e3c.FPKM.txt	4	TCGA-KIRC	Primary Tumor
c111fbd6-cfcb-4372-b630-f3688e26427f.FPKM.txt	4	TCGA-KIRC	Primary Tumor
6a058f09-eac6-40d3-a24f-da1cb0371a2b.FPKM.txt	4	TCGA-KIRC	Primary Tumor
56ac46a4-f422-43e3-b117-39c8c835c4c1.FPKM.txt	4	TCGA-KIRC	Primary Tumor
2e1b2787-8e16-4622-a1e0-3b96e6381e87.FPKM.txt	4	TCGA-KIRC	Primary Tumor
df6c9ff4-db5f-42c9-a98e-91d2f4f14ee6.FPKM.txt	4	TCGA-KIRC	Primary Tumor
2f3f4579-6282-43a1-9f75-bac712f1f0d6.FPKM.txt	4	TCGA-KIRC	Primary Tumor
7223f19a-017e-465b-b81b-bed54252c6b0.FPKM.txt	4	TCGA-KIRC	Primary Tumor
5b28b53d-0d5e-4359-be3d-23bcb185fc00.FPKM.txt	4	TCGA-KIRC	Primary Tumor
6b8fbd86-ffe4-463b-bd1e-5fe3249f9dc9.FPKM.txt	4	TCGA-KIRC	Primary Tumor
4ad49961-f26f-4c78-9ea1-7c13f1a36f2e.FPKM.txt	4	TCGA-KIRC	Primary Tumor
6993764a-2359-4e76-a325-b040e97648d3.FPKM.txt	4	TCGA-KIRC	Primary Tumor
b4f54395-e237-4b10-b688-433b138facff.FPKM.txt	4	TCGA-KIRC	Primary Tumor
9cb91836-3ed3-47e9-8f86-eb15937fd537.FPKM.txt	4	TCGA-KIRC	Primary Tumor
bcc63e30-8c08-4767-85a0-69433319bd21.FPKM.txt	4	TCGA-KIRC	Primary Tumor
4245d642-56a7-4b27-b74d-ba3e3535b4d8.FPKM.txt	4	TCGA-KIRC	Primary Tumor
3c5c3b14-62d4-431a-ba60-cf2eb96d7e8a.FPKM.txt	4	TCGA-KIRC	Primary Tumor
7ac46b6d-5042-4aa9-946d-b75a13d3747f.FPKM.txt	4	TCGA-KIRC	Primary Tumor
531bdb39-8e5d-4817-b5fa-a60ba31296a0.FPKM.txt	4	TCGA-KIRC	Primary Tumor
e3f9e542-aeb1-48f7-ad1d-929262441454.FPKM.txt	4	TCGA-KIRC	Primary Tumor
7939e5e9-8920-4db9-9ab1-a34432830f52.FPKM.txt	4	TCGA-KIRC	Primary Tumor
3fdbd440-98a0-4ea0-ad84-d38667e176d0.FPKM.txt	4	TCGA-KIRC	Primary Tumor
04ebd1b2-5cc6-448d-a351-58cc73a8d094.FPKM.txt	4	TCGA-KIRC	Primary Tumor
a094f020-375a-4f15-8f64-7d2272304acd.FPKM.txt	4	TCGA-KIRC	Primary Tumor
3582b129-85dc-49f5-bcfb-bc409ab90080.FPKM.txt	4	TCGA-KIRC	Primary Tumor
1bf6cbe5-03bc-442f-9290-33c3722240bd.FPKM.txt	4	TCGA-KIRC	Primary Tumor
5aebac9e-80ba-48bb-aedf-752196a1861a.FPKM.txt	4	TCGA-KIRC	Primary Tumor
1006434c-1c1b-47a3-bbf0-8d331d8e1722.FPKM.txt	4	TCGA-KIRC	Primary Tumor
28d619c4-0511-4db1-bc3a-7a1c9ceec662.FPKM.txt	4	TCGA-KIRC	Primary Tumor
42509e89-b487-4ab3-b70a-d3d2fa5f07d1.FPKM.txt	4	TCGA-KIRC	Primary Tumor
29becab5-d444-4165-a8a0-35791c09a162.FPKM.txt	4	TCGA-KIRC	Primary Tumor
4cab26a0-d914-4b92-8c97-522c07edd284.FPKM.txt	4	TCGA-KIRC	Primary Tumor
7db35b39-8d3e-4f93-8450-7e494ba9e0f8.FPKM.txt	4	TCGA-KIRC	Primary Tumor
1d5e8f90-0bfc-4a01-b988-925f3c0ec1cf.FPKM.txt	4	TCGA-KIRC	Primary Tumor
a7d05ea6-aa28-457f-a20b-57e812b614e1.FPKM.txt	4	TCGA-KIRC	Primary Tumor
1d5e00c4-5c82-4035-8304-841ba81c61fd.FPKM.txt	4	TCGA-KIRC	Primary Tumor
84400ad5-cd37-4a94-a143-5c470599d1ce.FPKM.txt	4	TCGA-KIRC	Primary Tumor
aa0e4550-bfd3-4258-b5cb-9abe2de4a3e7.FPKM.txt	4	TCGA-KIRC	Primary Tumor
543d90e4-9064-47c2-a68d-fb123f627977.FPKM.txt	4	TCGA-KIRC	Primary Tumor
bd337d64-aaac-43ed-bbd0-8730b2dd7d0a.FPKM.txt	4	TCGA-KIRP	Primary Tumor
0af9ed7c-6508-4988-a2d2-66806cf14c95.FPKM.txt	4	TCGA-KIRC	Primary Tumor
1ef78255-1b5c-42af-aa81-128c1b009114.FPKM.txt	4	TCGA-KIRC	Primary Tumor
5e34aa02-ef95-47e8-8dc1-7fdbbb9c883c.FPKM.txt	4	TCGA-KIRC	Primary Tumor
7dd92b6c-ed0f-4f93-8a03-0fb8eb318d83.FPKM.txt	4	TCGA-KIRC	Primary Tumor
b1dc114e-a2f2-4da7-8fda-ef83339eaaea.FPKM.txt	4	TCGA-KIRC	Primary Tumor
baec09c9-c1e3-4504-97f2-41e4bf9cb628.FPKM.txt	4	TCGA-KIRC	Primary Tumor
a0c716d7-ab86-4381-9f1c-11f5e4d386ca.FPKM.txt	4	TCGA-KIRC	Primary Tumor
405e401d-d3fc-468c-8c63-c8dddf9b3ee3.FPKM.txt	4	TCGA-KIRC	Primary Tumor
7f6e7f9e-1ec3-4109-b4fd-1786aad9942f.FPKM.txt	4	TCGA-KIRC	Primary Tumor
97ae61b2-1b02-4084-a949-8c7dc1073139.FPKM.txt	4	TCGA-KIRC	Primary Tumor
bed7e30b-bf94-41d1-80f6-0595ff21bd3e.FPKM.txt	4	TCGA-KIRC	Primary Tumor
d1c88616-a6ba-4865-9cf7-deebbafa4924.FPKM.txt	4	TCGA-KIRC	Primary Tumor
8e2e6b91-b5d6-4d21-a2c9-4ce9d48307ed.FPKM.txt	4	TCGA-KIRC	Primary Tumor
59fec480-f2bd-48d6-9c0e-a84ff19f916e.FPKM.txt	4	TCGA-KIRC	Primary Tumor
00a9180b-4707-411f-9732-61fc49bfeb48.FPKM.txt	4	TCGA-KIRC	Primary Tumor
023ce468-15ef-4077-af4d-4a723d133132.FPKM.txt	4	TCGA-KIRC	Primary Tumor
e4136eec-5645-4e72-a526-380bbe1242a2.FPKM.txt	4	TCGA-KIRP	Primary Tumor
4d813387-15db-4d2f-bf85-1c79874aa179.FPKM.txt	4	TCGA-KIRC	Primary Tumor
2eb359c8-470a-47b4-a448-eb45df341862.FPKM.txt	4	TCGA-KIRC	Primary Tumor
58536ca4-2793-4c2c-845c-cfd2bbdd470b.FPKM.txt	4	TCGA-KIRC	Primary Tumor
e52ea781-07b0-408d-92c0-c87f5725159d.FPKM.txt	4	TCGA-KIRC	Primary Tumor
10a93ff8-e2cd-4f1d-acb8-ae4ccd5fecdb.FPKM.txt	4	TCGA-KIRC	Primary Tumor
faeef296-5731-4095-b617-18a19e419b3f.FPKM.txt	4	TCGA-KIRC	Primary Tumor
590db39a-029c-4f4b-9bcd-aec5d18580db.FPKM.txt	4	TCGA-KIRC	Primary Tumor
45db4b6d-e0d3-430f-b88e-cda7a388c2af.FPKM.txt	4	TCGA-KIRC	Primary Tumor
5a1115b6-f0b9-4912-a493-7b239e3f674b.FPKM.txt	4	TCGA-KIRC	Primary Tumor
ce8ba3ad-630f-4bc7-b8a1-cf8cc5f45839.FPKM.txt	4	TCGA-KIRC	Primary Tumor
275f4377-31b7-436f-bded-1928c2b4f8e1.FPKM.txt	4	TCGA-KIRC	Primary Tumor
b9ab3494-7186-4df1-9aac-75777ce3a8ed.FPKM.txt	4	TCGA-KIRC	Primary Tumor
6d221ee7-2444-464e-9782-e83df2e203fa.FPKM.txt	4	TCGA-KIRC	Primary Tumor
f00661fe-0081-435b-afea-27e1f1b39f33.FPKM.txt	4	TCGA-KIRC	Primary Tumor
1a13663e-9015-4eeb-ab6a-8f40a8bbf403.FPKM.txt	4	TCGA-KIRC	Primary Tumor
302a0272-01f3-41de-9107-554800d6a0c7.FPKM.txt	4	TCGA-KIRC	Primary Tumor
432bfb40-6587-4393-89b8-456e639152e8.FPKM.txt	4	TCGA-KIRC	Primary Tumor
ab461441-1f45-4ae5-b5da-ebb58817f75c.FPKM.txt	4	TCGA-KIRC	Primary Tumor
156b326a-3fa5-4394-af29-7db1c2f3463b.FPKM.txt	4	TCGA-KIRC	Primary Tumor
f71ca4cb-1677-41cd-aec1-cd2702fb840e.FPKM.txt	4	TCGA-KIRC	Primary Tumor
68e11add-9274-45d8-a789-1f475e781cd2.FPKM.txt	4	TCGA-KIRC	Primary Tumor
21afb538-3284-4897-ae1b-ea53a3209920.FPKM.txt	4	TCGA-KIRC	Primary Tumor
bb5f9300-48c1-4155-9691-c9780bfa883f.FPKM.txt	4	TCGA-KIRC	Primary Tumor
adc36ba8-6fa9-47b0-8ab8-0dc047351970.FPKM.txt	4	TCGA-KIRP	Primary Tumor
ed167176-8e4c-464e-b18e-ce6f1af4428a.FPKM.txt	4	TCGA-KIRC	Primary Tumor
22a4a58f-b03a-49f7-bcc0-e387be0e651c.FPKM.txt	4	TCGA-KIRC	Primary Tumor
61162647-173a-458b-a387-967a2fd77630.FPKM.txt	4	TCGA-KIRC	Primary Tumor
06ef2a8d-3ab3-4e88-b72c-a4317d5e8a52.FPKM.txt	4	TCGA-KIRC	Primary Tumor
fabbefc8-53b5-42e4-9a54-39280d18f419.FPKM.txt	4	TCGA-KIRC	Primary Tumor
e1c82878-ac01-45bd-83b0-4bc606039670.FPKM.txt	4	TCGA-KIRC	Primary Tumor
21ec2ebe-dd2e-45bc-9702-cfc75f27dbbe.FPKM.txt	4	TCGA-KIRC	Primary Tumor
0062bf7b-fcfd-4448-be8b-8c6b1bc643a6.FPKM.txt	4	TCGA-KIRC	Primary Tumor
51704b89-eb0c-48bb-931f-170651def40e.FPKM.txt	4	TCGA-KIRP	Primary Tumor
66777578-091c-48f6-a0af-81353b58304e.FPKM.txt	4	TCGA-KIRC	Primary Tumor
591271df-af96-4915-9e17-e3362bb7f57d.FPKM.txt	4	TCGA-KIRC	Primary Tumor
fe3596cb-7fed-41b9-ae30-caebcf717e6e.FPKM.txt	4	TCGA-KIRC	Primary Tumor
677529b6-20ca-4cf9-8c71-fb7bebedbd2f.FPKM.txt	4	TCGA-KIRC	Primary Tumor
eb70ccf2-f854-4d99-92a3-f02ba2b3c770.FPKM.txt	4	TCGA-KIRC	Primary Tumor
f29a555a-3fb8-47a0-ac54-01811b6ad192.FPKM.txt	4	TCGA-KIRC	Primary Tumor
e7f07f98-8dbf-4884-8d45-318671c15c98.FPKM.txt	4	TCGA-KIRC	Primary Tumor
b125b3b0-aa59-4e92-9a19-47d5049f7737.FPKM.txt	4	TCGA-KIRC	Primary Tumor
692302e6-386a-43ff-8792-cb84a07896ce.FPKM.txt	4	TCGA-KIRC	Primary Tumor
776104e1-6a5b-4fda-8943-23edd5bcb462.FPKM.txt	4	TCGA-KIRC	Primary Tumor
298d4abf-31eb-4155-904a-1b8f4fea371d.FPKM.txt	4	TCGA-KIRC	Primary Tumor
46649617-64ad-4fdb-9266-150e2fc6a54d.FPKM.txt	4	TCGA-KIRC	Primary Tumor
3cd45be6-69d7-41c2-897a-44f8a70a451f.FPKM.txt	4	TCGA-KIRC	Primary Tumor
aa90b957-b11b-473e-9280-1fbd2dbe5937.FPKM.txt	4	TCGA-KIRC	Primary Tumor
0b2cf05d-1d12-4fcf-898f-3e9e90b97dda.FPKM.txt	4	TCGA-KIRC	Primary Tumor
0ae0a2cb-0845-459e-b673-98ee0dea3968.FPKM.txt	4	TCGA-KIRC	Primary Tumor
b36ee0d0-f9d9-41fa-a260-15c1e6d7a1c1.FPKM.txt	4	TCGA-KIRC	Primary Tumor
bc2898e8-56c4-4e12-96ee-720ab9d4e958.FPKM.txt	4	TCGA-KIRC	Primary Tumor
57e55f20-f2a6-4d40-88cd-8aab747791b7.FPKM.txt	4	TCGA-KIRC	Primary Tumor
8bc4505b-bcb8-470a-bc52-2b8f6a4cb4ae.FPKM.txt	4	TCGA-KIRC	Primary Tumor
884aa7fa-58c7-4ec1-bb3a-5fd7141dff0a.FPKM.txt	4	TCGA-KIRC	Primary Tumor
21df2113-117e-429d-bf2f-5812800add68.FPKM.txt	4	TCGA-KIRC	Primary Tumor
d3b586fc-3d45-40f1-bbfa-53e85e005e4c.FPKM.txt	4	TCGA-KIRC	Primary Tumor
45ca61f5-eb78-4bd3-af3a-9847ac6e1a14.FPKM.txt	4	TCGA-KIRC	Primary Tumor
26a6f9a8-7fb5-4a18-bebb-bdb9ad451116.FPKM.txt	4	TCGA-KIRC	Primary Tumor
4dbc0492-036f-470c-800d-03b82a81d10d.FPKM.txt	4	TCGA-KIRC	Primary Tumor
862ee0a5-794a-4bad-974e-84b341fa7d50.FPKM.txt	4	TCGA-KIRC	Primary Tumor
3704029d-0bb1-40b5-b666-610174d521c2.FPKM.txt	4	TCGA-KIRC	Primary Tumor
7a790ece-2c1a-4895-a475-9fabbc0622a3.FPKM.txt	4	TCGA-KIRC	Primary Tumor
ecbab673-6313-4396-86aa-b06c67513c3b.FPKM.txt	4	TCGA-KIRC	Primary Tumor
ffcebcae-607d-4a4c-bb0e-6eda3ec5ac25.FPKM.txt	4	TCGA-KIRC	Primary Tumor
b421429a-e4fa-4894-9cdb-6f343cf4fabd.FPKM.txt	4	TCGA-KIRC	Primary Tumor
67a59704-20de-482b-b65d-57b7e0160535.FPKM.txt	4	TCGA-KIRC	Primary Tumor
d07bfce9-a69c-4124-9264-95582e2d7cb6.FPKM.txt	4	TCGA-KIRC	Primary Tumor
8170404a-1f5b-49b4-9d68-a196c57da6b2.FPKM.txt	4	TCGA-KIRC	Primary Tumor
286f0725-a1d9-4745-aa33-c7a0d35e0481.FPKM.txt	4	TCGA-KIRC	Primary Tumor
3d01269f-7b74-4f80-8a08-abb448913492.FPKM.txt	4	TCGA-KIRC	Primary Tumor
8236e9a3-ea00-4a0f-923e-40d55c300a83.FPKM.txt	4	TCGA-KIRC	Primary Tumor
ef6b65f8-e67d-4584-9042-8ae5dbdc845a.FPKM.txt	4	TCGA-KIRC	Primary Tumor
fb7bdba2-fc02-4d20-804c-704310642bdc.FPKM.txt	4	TCGA-KIRC	Primary Tumor
bdc00e8a-cff2-4281-8762-12c4470fc23d.FPKM.txt	4	TCGA-KIRC	Primary Tumor
c2bbbb93-eb63-4e5e-bea6-202311071937.FPKM.txt	4	TCGA-KIRC	Primary Tumor
b197f3a7-4bb6-4e88-b1cf-9ad513873739.FPKM.txt	4	TCGA-KIRC	Primary Tumor
0fef447c-5f07-4299-b602-2b6b8450c6e6.FPKM.txt	4	TCGA-KIRC	Primary Tumor
e1c0a5ef-a95e-41c8-9c03-60cb6b767709.FPKM.txt	4	TCGA-KIRC	Primary Tumor
be68c6d8-3f37-4080-8ac7-4032756d071d.FPKM.txt	4	TCGA-KIRC	Primary Tumor
42fb1a46-4a61-4d2c-a89b-0492e4846d1b.FPKM.txt	4	TCGA-KIRC	Primary Tumor
d8d4c3ae-74b5-4069-bac3-2722f224ffe8.FPKM.txt	4	TCGA-KIRC	Primary Tumor
b0f16882-207d-4334-8d7e-a338e03ad30b.FPKM.txt	4	TCGA-KIRC	Primary Tumor
43a95b01-4d9e-4205-9eda-f7cfcfabe0de.FPKM.txt	4	TCGA-KIRC	Primary Tumor
764dfff6-4ae1-4dcf-a505-867b6f6845d2.FPKM.txt	4	TCGA-KIRC	Primary Tumor
09246213-2ca8-461d-8cb9-2de1da038b7f.FPKM.txt	4	TCGA-KIRC	Primary Tumor
b7170fda-1e88-457d-9fa6-44a92ec64505.FPKM.txt	4	TCGA-KIRC	Primary Tumor
5c9f1a05-1dc7-4e83-8dc2-3e5071796c07.FPKM.txt	4	TCGA-KIRC	Primary Tumor
2a659746-7292-4590-add0-c5915e513a7a.FPKM.txt	4	TCGA-KIRC	Primary Tumor
020a0264-e1d5-4957-9abf-df6983845b8a.FPKM.txt	4	TCGA-KIRC	Primary Tumor
e69a2070-7766-4e4a-89f5-5728e2c9590f.FPKM.txt	4	TCGA-KIRC	Primary Tumor
cdab322b-66c0-4c06-970c-5042afc1a706.FPKM.txt	4	TCGA-KIRC	Primary Tumor
b1fc4b98-8e85-442e-9204-d4e5dd4e6bc5.FPKM.txt	4	TCGA-KIRC	Primary Tumor
8c811805-abba-4080-a703-8d6bef165520.FPKM.txt	4	TCGA-KIRC	Primary Tumor
4d1d5980-606e-4796-9791-0373ef627b52.FPKM.txt	4	TCGA-KICH	Primary Tumor
fc5bd55f-cdb1-4c96-a91a-513b43e6a99a.FPKM.txt	4	TCGA-KIRC	Primary Tumor
601b2c2f-f51c-4055-90aa-53fc6380fb67.FPKM.txt	4	TCGA-KIRC	Primary Tumor
2ac28765-d5c7-4361-afed-3adabd801ee1.FPKM.txt	4	TCGA-KIRC	Primary Tumor
87ae6f80-ff00-4b44-bcfe-ef3a3c1582cb.FPKM.txt	4	TCGA-KIRC	Primary Tumor
175e2233-28a0-47c7-b395-19dd033b79d8.FPKM.txt	4	TCGA-KIRC	Primary Tumor
3ee5534e-db4b-46b4-8d4d-111685eab0c9.FPKM.txt	4	TCGA-KIRC	Primary Tumor
f771854c-24cb-499a-b13c-b2fee71bcb39.FPKM.txt	4	TCGA-KIRC	Primary Tumor
608afa9d-7bfd-44d3-9d73-1b027c185518.FPKM.txt	4	TCGA-KIRC	Primary Tumor
6641ecad-6707-4f4d-ba99-d28b3817bd98.FPKM.txt	4	TCGA-KIRC	Primary Tumor
679e7bab-b24d-415e-a341-da3955e8d47a.FPKM.txt	4	TCGA-KIRC	Primary Tumor
f66dd895-d78c-4b35-8583-1a2b8464fde2.FPKM.txt	4	TCGA-KIRC	Primary Tumor
ec240723-a6d1-484c-9103-92a709dd86f1.FPKM.txt	4	TCGA-KIRC	Primary Tumor
390a7a27-3687-44a4-8e4c-7b343e418475.FPKM.txt	4	TCGA-KIRC	Primary Tumor
16a68a25-25ca-4382-aa32-14f1428ac05c.FPKM.txt	4	TCGA-KIRC	Primary Tumor
58f96018-2cf5-4e6b-bec0-b8c79da62bce.FPKM.txt	4	TCGA-KIRC	Primary Tumor
03fe25f9-ec83-49d0-9f50-e113b6678fdc.FPKM.txt	4	TCGA-KIRC	Primary Tumor
2692d2ae-3785-49ac-9431-37d36bd5dd21.FPKM.txt	4	TCGA-KIRC	Primary Tumor
a87961f7-7a05-4248-a683-7047af4ea194.FPKM.txt	4	TCGA-KIRC	Primary Tumor
476de4e4-7dfd-41a8-a3c5-3ae05987093e.FPKM.txt	4	TCGA-KIRC	Primary Tumor
ec2e0f42-85e7-48be-ba3c-1afcee0e7e1b.FPKM.txt	4	TCGA-KIRC	Primary Tumor
476bae8b-1fb6-4c6c-98ae-2a779a718e6f.FPKM.txt	4	TCGA-KIRC	Primary Tumor
22d2db8e-f923-4006-baa6-249bccebd08e.FPKM.txt	4	TCGA-KIRC	Primary Tumor
d1e05707-3af4-469b-88ee-b37a7b91173f.FPKM.txt	4	TCGA-KIRC	Primary Tumor
6f899334-8741-4d1d-a8e2-3bf17a25c968.FPKM.txt	4	TCGA-KIRC	Primary Tumor
db87c217-8596-41d8-b4d7-1b6b1f289e5a.FPKM.txt	4	TCGA-KIRC	Primary Tumor
3a1ef3a4-f090-47dd-81ee-48469bc3f6ef.FPKM.txt	4	TCGA-KIRC	Primary Tumor
14ce8586-4131-4f56-b516-f640986ba95d.FPKM.txt	4	TCGA-KIRC	Primary Tumor
8a4021d0-bdee-4287-9266-d33e8d0a7407.FPKM.txt	4	TCGA-KIRC	Primary Tumor
5012c1cb-2153-4013-99d7-c8678f6db126.FPKM.txt	4	TCGA-KIRC	Primary Tumor
5a715f75-afcd-4255-bbdb-9eaf756a5944.FPKM.txt	4	TCGA-KIRC	Primary Tumor
2b316653-ead7-4cf4-8b6c-e637d86f054c.FPKM.txt	4	TCGA-KIRC	Primary Tumor
2879c545-184a-4e1e-b476-b824e2121389.FPKM.txt	4	TCGA-KIRC	Primary Tumor
ca5b59a6-b523-4f32-a542-8a467b591f67.FPKM.txt	4	TCGA-KIRC	Primary Tumor
2ab0b465-ab62-4ef5-82b4-1aea2063292a.FPKM.txt	4	TCGA-KIRC	Primary Tumor
1958cf80-bec7-4b92-9338-7a2da94dfb68.FPKM.txt	4	TCGA-KIRC	Primary Tumor
29e88863-d1b0-4da0-be95-d0a82eb1d08b.FPKM.txt	4	TCGA-KIRC	Primary Tumor
e9aa9cb2-b87f-4d1f-8627-11a1c1d900c7.FPKM.txt	4	TCGA-KIRC	Primary Tumor
6fd0c5f2-a086-4fa6-900a-909cf67ef8be.FPKM.txt	4	TCGA-KIRC	Primary Tumor
1595b26f-d684-4962-b7ee-1f64addc4390.FPKM.txt	4	TCGA-KIRC	Primary Tumor
d56f943d-74a6-4a8a-85df-85fd737b0eab.FPKM.txt	4	TCGA-KIRC	Primary Tumor
55cca3e8-899a-4fba-941a-8789f5d1d206.FPKM.txt	4	TCGA-KIRC	Primary Tumor
e3819f03-64b9-4999-acd7-27af18dade35.FPKM.txt	4	TCGA-KIRC	Primary Tumor
9f7c8176-5349-4bbc-bf0b-96b2e01e09fc.FPKM.txt	4	TCGA-KIRC	Primary Tumor
137d53ea-eb81-427d-ba2a-c346b904bf4d.FPKM.txt	4	TCGA-KIRC	Primary Tumor
d73728cb-58d3-4d95-a13a-37baa003609f.FPKM.txt	4	TCGA-KIRC	Solid Tissue Normal
9c38ed5a-076d-4ef9-ab1f-39814bf665b3.FPKM.txt	4	TCGA-KIRC	Primary Tumor
372456ca-f3d1-4134-8a9b-78cae87897fc.FPKM.txt	4	TCGA-KIRC	Primary Tumor
4e368418-06a0-4795-a216-59f16353b590.FPKM.txt	4	TCGA-KIRC	Primary Tumor
3b57505d-cea2-4f9c-8c85-862fefaa5c63.FPKM.txt	4	TCGA-KIRC	Primary Tumor
543ed507-fee0-40b6-9a99-e59310620d63.FPKM.txt	4	TCGA-KIRC	Primary Tumor
3ac10a9b-801d-4e87-8b8d-33f1c7eed2bd.FPKM.txt	4	TCGA-KIRC	Primary Tumor
6134c694-922d-4559-8f55-e03cc58d66dc.FPKM.txt	4	TCGA-KIRC	Primary Tumor
e23540e1-f329-4908-a42e-269dd9a87947.FPKM.txt	4	TCGA-KIRC	Primary Tumor
00c12b3c-61c9-4d02-bd7e-2067f9a5f5c0.FPKM.txt	4	TCGA-KIRC	Primary Tumor
ff7a8aa0-f671-441d-adfb-e1139614a47a.FPKM.txt	4	TCGA-KIRC	Primary Tumor
4e30632f-e8ad-4a99-97ba-94d89a08bc19.FPKM.txt	4	TCGA-KIRC	Primary Tumor
725c494c-5cc8-4825-a992-b98d61f57046.FPKM.txt	4	TCGA-KIRC	Primary Tumor
74820fcd-2e21-4de7-aabf-bdea4842046a.FPKM.txt	4	TCGA-KIRC	Primary Tumor
45b50712-c8b3-4f01-9802-a4f30d233d19.FPKM.txt	4	TCGA-KIRC	Primary Tumor
08c5dec2-1521-4c5b-90fc-1d17306a6da0.FPKM.txt	4	TCGA-KIRC	Primary Tumor
d842b357-df64-4896-89c7-aa62999b1933.FPKM.txt	4	TCGA-KIRC	Primary Tumor
586afb0b-e791-4efe-b5c9-eaac6ecce723.FPKM.txt	4	TCGA-KIRC	Primary Tumor
6e264598-c25a-4d37-aa61-e3042c2265be.FPKM.txt	4	TCGA-KIRC	Primary Tumor
7c9774cf-1a6b-4c25-a280-8b632afdf8c5.FPKM.txt	4	TCGA-KIRC	Primary Tumor
01ae4201-f15c-4790-a7ea-41290808c5fa.FPKM.txt	4	TCGA-KIRC	Primary Tumor
c649047a-3991-4eb0-847d-07cee766fcc2.FPKM.txt	4	TCGA-KIRC	Primary Tumor
6ed3d60c-b0d5-4122-a8fb-712c6d2cf80a.FPKM.txt	4	TCGA-KIRC	Primary Tumor
677bb05d-81de-4202-a17b-bc39fb1bfb5d.FPKM.txt	4	TCGA-KIRC	Primary Tumor
68ef4372-517a-443f-91fe-668feb24beee.FPKM.txt	4	TCGA-KIRC	Primary Tumor
0b490510-ec4d-4e10-ad98-c378e9332a6d.FPKM.txt	4	TCGA-KIRC	Primary Tumor
ace931f9-743c-4699-9198-2a93bf20b6aa.FPKM.txt	4	TCGA-KIRC	Primary Tumor
59374379-2da1-4265-b1eb-884a11cff8ba.FPKM.txt	4	TCGA-KIRC	Primary Tumor
8dec6cce-17fe-4d01-8ad3-f8baa1156356.FPKM.txt	4	TCGA-KIRC	Primary Tumor
454d2d51-19c4-4509-96ad-c400035a49f4.FPKM.txt	4	TCGA-KIRC	Primary Tumor
521cf209-e415-4352-96d7-aef7c1d564c0.FPKM.txt	4	TCGA-KIRC	Primary Tumor
8accded2-8915-4eda-9ee4-c6730c2474de.FPKM.txt	4	TCGA-KIRC	Primary Tumor
200f078d-025a-4d6a-9e45-709313357760.FPKM.txt	4	TCGA-KIRC	Primary Tumor
44c147cc-537b-41f4-bff7-9ccef7d5d7a9.FPKM.txt	4	TCGA-KIRC	Primary Tumor
bed41d1f-443b-4abe-917c-e79f03bf2ae3.FPKM.txt	4	TCGA-KIRC	Primary Tumor
f1af54f4-3006-4136-b0db-aec16e2075ec.FPKM.txt	4	TCGA-KIRC	Primary Tumor
34e77fac-9e4b-481c-9a6c-a1b5f0916f06.FPKM.txt	4	TCGA-KIRC	Primary Tumor
c5c166cc-9a61-4340-901b-d198cb522289.FPKM.txt	4	TCGA-KIRC	Primary Tumor
67de4131-2f71-415f-bac1-33bc14f6438e.FPKM.txt	4	TCGA-KIRC	Primary Tumor
f426d6b8-5010-471c-aa9c-253269f6bc03.FPKM.txt	4	TCGA-KIRC	Primary Tumor
df573c90-44cf-4409-b92f-f6c8aaf01737.FPKM.txt	4	TCGA-KIRC	Primary Tumor
891f9d70-e716-4fc9-b53e-f120da74eea3.FPKM.txt	4	TCGA-KIRC	Primary Tumor
9fa215ae-e9ce-4f87-9c8e-b3d9574925c8.FPKM.txt	4	TCGA-KIRC	Primary Tumor
de3d2ca0-d59f-46b3-9b15-fad972cfa86e.FPKM.txt	4	TCGA-KIRC	Primary Tumor
2087ef7f-0932-4a43-b402-d401de95f0d6.FPKM.txt	4	TCGA-KIRC	Primary Tumor
ff975b13-1717-4c41-a653-3a57d702cb2f.FPKM.txt	4	TCGA-KIRC	Primary Tumor
ab6f6f5b-f5b2-4da2-ab37-6b9bf6ea0b77.FPKM.txt	4	TCGA-KIRC	Primary Tumor
7e0c2d63-6b93-4164-b9c6-72ad669eb0c7.FPKM.txt	4	TCGA-KIRC	Primary Tumor
495fe6cb-7649-4434-98cd-214f1b842907.FPKM.txt	4	TCGA-KIRC	Primary Tumor
92803010-f63c-4b2a-aa02-9914e66dd0c0.FPKM.txt	4	TCGA-KIRC	Primary Tumor
0fb0526a-42ca-48b8-bf58-f9b39cda341a.FPKM.txt	4	TCGA-KIRC	Primary Tumor
1d443e1f-794b-45bb-ae6f-91f57d5fca33.FPKM.txt	4	TCGA-KIRC	Primary Tumor
38a90283-962c-482d-99f1-bcb8cfb568bc.FPKM.txt	4	TCGA-KIRC	Primary Tumor
1699471a-4d01-4ad5-aa25-e898ab468cde.FPKM.txt	4	TCGA-KIRC	Primary Tumor
f9b34a21-993b-4eb7-a383-5cd41cd56ab9.FPKM.txt	4	TCGA-KIRC	Primary Tumor
309c2415-06e2-405d-801f-1d8ddb89c0ba.FPKM.txt	4	TCGA-KIRC	Primary Tumor
53bbcddc-bbee-4a5c-ae1b-f68a5e7ef01c.FPKM.txt	4	TCGA-KIRC	Primary Tumor
cca451f8-573f-4f4d-b551-32493218d16c.FPKM.txt	4	TCGA-KIRC	Primary Tumor
37a2db43-317f-475b-8379-960202fba684.FPKM.txt	4	TCGA-KIRC	Primary Tumor
390219a7-b0fb-4ef6-95d0-71e705e49bfe.FPKM.txt	4	TCGA-KIRP	Primary Tumor
fe1e1f62-8e18-4400-9b25-2c439fa25b6f.FPKM.txt	4	TCGA-KIRC	Primary Tumor
3e5cd7b6-1f38-4ca3-a391-414b817a2203.FPKM.txt	4	TCGA-KIRC	Primary Tumor
d1c52e51-385b-44d4-b119-6ee3883017f8.FPKM.txt	4	TCGA-KIRC	Primary Tumor
f7b97473-d095-419b-98ca-f9212f037893.FPKM.txt	4	TCGA-KIRC	Primary Tumor
6aa7ae56-0370-41a9-9286-d4795e06cf5a.FPKM.txt	4	TCGA-KIRC	Primary Tumor
f6178fdc-41f7-458b-a905-4ea298e6b098.FPKM.txt	4	TCGA-KIRC	Primary Tumor
28173f93-70cd-45b5-958e-5254bbc98089.FPKM.txt	4	TCGA-KIRP	Primary Tumor
d99d874c-b050-466d-9475-48d8af5ad972.FPKM.txt	4	TCGA-KIRC	Primary Tumor
d20be26f-6289-4b94-8724-e63e3f0bca1f.FPKM.txt	4	TCGA-KIRC	Primary Tumor
a51644b5-14b7-4764-b1c6-946613cd0215.FPKM.txt	4	TCGA-KIRC	Primary Tumor
978e6eae-88e0-4886-8523-baabc7b0764d.FPKM.txt	4	TCGA-KIRC	Primary Tumor

## Sheet: Supplememental_Table_II
Supplemental Table II. RCC Network with Subtype Enrichment in Edges
Source	Target	sc	Interaction	Cluster	Num_Clusters	Cluster_Samples	Missing_Samples	Cluster_Outliers	Pair_Outliers	Too_Low	Samples	padj-Cancer_KIRC	padj-Cancer_KIRP	padj-Cancer_KICH	padj-Primary_Tumor	padj-Solid_Tissue_Normal	padj-Tumor_stage_i	padj-Tumor_stage_ii	padj-Tumor_stage_iii	padj-Tumor_stage_iv	padj-VitalStatus_alive	padj-VitalStatus_dead
ENSG00000173369.14	ENSG00000159189.10	0.991026	co	1	1	1004	0	3	0	2	111111111111111111111111111111111111111111111111111111111111111111111111111111111111111111111111111111111111111111111111111111111111111111111111111111111111111111111111111111111111111111181111111111111111111111111111111111111111111111111111111111111111111111111111111111111111811111111111111111111111111111111111111111111111111111111111111111111111111111111111111111111111111111111111111111111111111…	0.031959	1	1	1	1	0.937495	1	1	1	1	0.440297
ENSG00000173372.15	ENSG00000173369.14	0.985361	co	1	1	1003	2	4	0	0	111111111111111111111111111111111111111111111111111111111111111111111111111111111111111111111111111111111111111111111111111111111111111111111111111111111111111111111111111111111111111111111111111111111111111111111111111111111111111111111111111111111111111111111111111111111111811111111111111111111111111111111111111111111111111111111111111111111111111111111111111111111181111111111111111111111111111…	0.0128282	1	1	1	1	0.545705	1	1	1	1	1
ENSG00000173372.15	ENSG00000159189.10	0.977088	co	1	1	1002	2	5	0	0	111111111111111111111111111111111111111111111111111111111111111111111111111111111111111111111111111111111111111111111111111111111111111111111111111111111111111111111111111111111111111111181111111111111111111111111111111111111111111111111111111111111111111111111111111111111111811111111111111111111111111111111111111111111111111111111111111111111111111111111111111111111181111111111111111111111111111…	0.0051415	1	1	1	1	0.310866	1	1	1	1	0.836213
ENSG00000243679.1	ENSG00000230715.3	0.973577	co	1	2	920	9	1	0	12	111111111111111111111111111111011111111111111110111111111111011111111611111110111111111111111111111111111101111111111111111111111111010111111110101111111111101119111111010100110110111111011111111111111011111011111611101191111111111111111111111111111111111101111161101111011111111111111111110111111011111011111111110111101111111111191111011011111111110111111111111111011111161111101101111011111111110…	0.00172925	1	0.0296962	1	0.848847	1	1	1	1	0.926016	1
ENSG00000179967.11	ENSG00000173457.9	0.975529	co	2	2	952	2	5	0	0	111111111111111111111111111111811110111111111111101111111111111111011111111111111111111101111111111111111111111111111111111111111111111111111111111101111111111111111111111118101111111101111111111111111111111111111110111111111111111111111111111111111110111111111111111111111111111111111111011111101111111111111111111111111111111111011111111111111111111111111111111111111111111111111101111011111111111…	0.000926393	1	0.312543	1	0.159668	1	1	0.101724	1	1	0.0157235
ENSG00000198851.8	ENSG00000147168.11	0.972176	co	2	2	769	102	1	0	90	161911111111111191119990111161111111110111111911911116961191611111619916196191116101116191111111111111111611111111116119911111119110118111111919111011116111611110119011161109110111111101966191111119116111191166119161111119111111111911191161111111119119111111191116111111991111611019119191111111911169111110111116116111910111111111991111110191111111661111191111691111111669191191119111111111611111110…	2.99999e-23	1	1	4.52173e-22	1	0.687577	1	0.300101	0.823434	1	0.0598307
ENSG00000198851.8	ENSG00000167286.8	0.977021	co	1	2	779	219	2	0	0	191911111191111191119991111191111111111111191911911919991991911199919999199191119111119191111111111111111911111111119119911111119190118111111919111111919111911111119111191119111111111119999191111119119111191199119091111119111191111911191191111111119119111111191919111111991111911119119191111111911199111111111119119111911111111111999111111191111111991111191111991111111999191191119111111011911111111…	1.36364e-22	1	1	7.63244e-22	1	0.297302	1	0.435001	0.889018	1	0.0194694
ENSG00000211772.7	ENSG00000198851.8	0.974658	co	1	2	794	2	2	0	192	161611111111111161116661111161111111110110111610611116661161611111616616166161116111116161111111111111111601111111116116611111116110118111110616111111116111611111116111161116110111111111666161111116116111161166116161111116111111101611161161111111116116111111161916111111661111611116116061111111611166111111111116116111611111111111661111111161111111661111161111661111111666161161116111111011611111111…	1.06651e-19	1	1	4.08868e-19	1	0.0812521	1	0.839369	1	1	0.538574
ENSG00000211772.7	ENSG00000167286.8	0.971001	co	1	2	793	206	3	0	0	191911111191111191119991111191111111110110191911911919991991911199919999199111119111119191111111111111111911111111119111911111119191118111110119111111919111911111111111191111111111111119999191111119119111191199119191111119111191111911191191111111111111111111191919111111991111911111119091111111911199111111111119119111911111111111999111111191111111991111191111991111111999111191110111111111911111111…	5.1551e-20	1	1	2.07699e-21	1	0.200408	1	1	1	1	0.0834457
ENSG00000168542.11	ENSG00000164692.16	0.9726	co	2	2	934	11	0	0	6	161111111111011111110111111111111111110111111011111011010111110111111111111101111110111111111111111111111191111101111111111111111111111111111119111111111111101111111111101101111111111111111111111111111919111111111111111110111111111111110111111111111111011101111111111111111111111111111111901111111111111111111101111111111111111111116111110011111111111111101111111111111111111111111111111111111110111…	2.59932e-18	1	0.255837	1	7.50233e-05	1	1	0.00493708	0.30106	1	0.0903631
ENSG00000255026.1	ENSG00000142102.14	0.976787	co	2	2	613	231	0	0	78	111619111111119110016111111111011161199111199191101119111610161961111916969110119119116111011909011111199691991111011910111191111169111191101110910119111991199119111991011109191010191191966691911061116001110161116966199099919611911110111996101109191111111109911196909111911919119919111110910919199169119911111119199191191191111111161111091011010119191191111011191119911666099111101111110011111111911…	0.0888597	0.913781	1	0.000314578	1	0.00106006	1	1	1	0.528584	1
ENSG00000277734.3	ENSG00000198851.8	0.973853	co	1	2	780	0	3	0	192	161611111101101161116661111161111101111111111611611116661161611110616616166161116111016161111111111111111611111111116106611111116101118101111616111111116111611110116111161116111111111110666061111116116111161166116161111116111011111611161161111111116116111111161116111111661111611116116161111111611166111111111116116111611111111111661111111161111111661111161111661111011666161161116111111111611111111…	2.65732e-24	1	1	2.34763e-27	1	0.0275927	1	1	1	1	0.0343605
ENSG00000276668.1	ENSG00000183378.10	0.965365	co	1	1	172	180	1	0	656	696166666666666996661116666966666616616166616966166966969166919666661166611966661669616619696666686666611166966966666669169616161669696666966169666166166166969661666966999666966666666696661119166661666666619669666911966616666666669669916611666996619669666691696666666619666666666611661616669669616611666969696669966966166666666666699669616616666166666666996666696666166666616116669966696666666669666…	1	1	8.82275e-08	1	8.25208e-121	1	0.669094	1	0.05964	1	0.605859
ENSG00000167286.8	ENSG00000116824.4	0.965021	co	1	1	796	211	2	0	0	191911111191111191119991111191111111111111191911911919991991911199919999199111119111119191111111111111111911111111119111911111119191118111111919111111919111911111111111191119111111111119999191111119119111191199119191111119111191111911191191111111111111111111191919111111991111911111119191111111911199111111111119119111911111111111999111111191111111991111191111991111111999111191119111111111911111111…	5.30531e-21	1	1	1.73893e-24	1	0.231587	1	1	1	1	0.0497715
ENSG00000211896.5	ENSG00000211592.5	0.960676	co	1	2	863	40	5	0	62	161111111191111191111160111061911111111111111611910111611191911111111616111111111111116118111111110111111191111111119111111111111111111111111119011119116119611111111911111110111111111111991110111111116119111191111161111011111161110111111011111111111116111111111111111111110111611111111111111111111161161118111116111111911111111611166110111161111101911111111111111111111661111161111111111111611111110…	9.8053e-18	1	1	1	1	1	1	0.056396	0.0074173	1	0.000407392
ENSG00000261371.4	ENSG00000162618.11	0.960329	co	1	1	912	0	1	0	96	161111111111111611161111111161611111111111111611116611161111616111111111111161111111111111111111111111111111111111111111111111111111111111111116111111161116161111111611661161611111111111111116111111111616111111111111111116111111161111116111111111116111111161111611111111161111111111111111661111111611161111111161111111111116111111116111616611111111111161161111111111111111111111111111611611611116111…	1.00942e-41	1	0.00274812	1	2.81572e-06	1	1	0.106709	0.000536194	1	0.000335402
ENSG00000261371.4	ENSG00000170989.8	0.960858	co	1	1	969	0	0	0	40	161111111111111111111111111111111111111111111611111111161111611111111111111111111111111111111111111111111111111111111111111111111111111111111116111111111116161111111111111111111111111111111111111111111111111111111111161111111111161111111111111111111111111111111111111111161111111111111111111111111611161111111111111111111111111111111111611611111111111111111111111111111111111111111111111611111111111…	1.69683e-16	1	0.348416	1	0.0117577	1	1	0.509928	0.459023	1	0.138525
ENSG00000261371.4	ENSG00000179776.16	0.963174	co	1	1	945	0	0	0	64	161111111111111611111111111161111111111111111111111611161111616111111111111111111111111111111111111111111161111111111111111111111111111111111116111111111116111111111111661111111111111111111116111111111616111111111111111111111111161111116111111111111111111161111611111111161111111111111111161111111611161111111111111111111116111111116111611611111111111111161111111111111111111111111111661611611111111…	8.51222e-27	1	0.00664782	1	0.000375401	1	0.886253	0.199987	0.000538019	1	0.000298019
ENSG00000198851.8	ENSG00000116824.4	0.964734	co	1	1	806	27	2	0	174	161611111111111191119661111161111111111111111911611116961661611111616666166191116111116161111111111111111611111111116119611111116161118111111616111111116111611111119111161116111111111111666161111116116111161166116161111119111111111611191161111111119119111111191116111111661111611119116161111111611166111111111116116111611111111111661111111161111111961111191111661111111666191161116111111111611111111…	9.17621e-22	1	1	1.38836e-22	1	0.153648	1	0.721944	1	1	0.182457
ENSG00000158869.9	ENSG00000011600.10	0.962003	co	1	1	995	2	12	0	0	111111111111111111111111111111111111111111111111111111181111111111111118111111111111111111111111111111111111111111111111111111111111111111111111111111111111111111111111111111111111111111181111111111111111111111111111111111111111111111111111111111111111111111111111111111111111811111118111111111111111111111111111111111111111111111111111111111111111111111111111111111111811111111111111111111111111111…	0.183329	1	1	0.0152744	1	1	1	0.784427	0.715301	1	0.028245
ENSG00000277734.3	ENSG00000116824.4	0.960601	co	2	2	794	0	2	0	174	161611111101101111110661111161111101111111111111611116161661611110616666166111116111016161111111111111111611111111116111611111116161118101111616111111116111611111110111161116111111111110666061111116116111161166116161111111111011111611101161111111111111111111111116111111661111611111116161111111611166111111111116116111611111111111661111101161111111161111111111661111011666101161116111111111611111111…	1.06651e-19	1	1	5.73274e-34	1	0.0146337	1	1	1	1	0.0404062
ENSG00000179776.16	ENSG00000176435.6	0.96723	co	1	1	942	50	0	0	17	161111111111111911111111111191111111111111111111111911161111919111111111111111111111111111111111111111111191111111111111111111111111111111111116111111111119111111111111991111111111116111111119111111111919111111111111111111111111191111119111111111111111111191111911111111161111111111111111191111111911161111111111111111111119111111119111611911111111111111191111111111111111111111111111691911611111111…	4.84844e-26	1	0.00493925	1	0.000242465	1	0.72203	0.279312	0.00404053	1	0.000588874
ENSG00000179144.4	ENSG00000133574.8	0.958128	co	1	1	994	10	0	0	5	111111111111111111111111111111111111111111111111111111161111111111111111111111111111111111111111111111111111111111111111111111111111111111111119111111111111111111111111111111111111111111111111111111111111111111111111111111111111111111111111111111111111111111111111111111111111111111111111111111111111111111111116111111111111111111111111111111111111111111111111111111111111111111111111111111911111111…	3.24305e-06	1	0.743284	1	0.386152	1	1	0.647311	1	1	0.844707
ENSG00000211895.4	ENSG00000211592.5	0.953739	co	2	2	855	68	4	0	0	191111111111111111111190111091101111111111111911118111911111111111111919111111111111119110111111111111111111011110111111111110111111011110110119001111019011911111101111111111111111110111191111111011119111111111111190011111111191111111111111111111101119111111111111110111111111911111101011111110111191191010111019111111111011111911199110011191111181111111111111111111111991111191111111111011911111111…	0.0104526	1	1	1	1	0.483928	1	1	1	0.934137	1
ENSG00000148204.10	ENSG00000136944.16	0.957581	co	1	3	69	932	0	0	0	999199999999999999999999999999999919919199919999999999999999999999999999919999991999999999999999999999911199999999999999999919191999999999999999999999999999999999999999999999999999999999991919099999999999999999999991999919999999999999919910999999999999999990999999999919999999999919999999999999999991999999999999999999999999999999999999999999999999999999999999999999199999999999999999999999999999999…	1	1	0.769792	1	2.4176e-65	1	1	1	0.822715	1	1
ENSG00000176435.6	ENSG00000170989.8	0.954892	co	1	1	963	6	0	0	40	161111111111111111111111111111111111111111111611111111161111611111111111111111111111111111111111111111111111111111111111111111111111111111111116111111111116161111111111111111111111119111111111111111111111111111111111161111111111161111111111111111111111111111111111111111161111111111111111111111111611161111111111111111111111111111111111611611111111111111111111111111111111111111111111911611911111111…	3.82929e-17	1	0.219849	1	0.00501336	1	0.803255	0.482926	0.668462	1	0.224805
ENSG00000176435.6	ENSG00000173269.12	0.956473	co	1	1	978	10	0	0	21	191111111111111111111111111111111111111111111111111111191111611111111111111111111111111111111111111111111111111111111111111111111111111111111116111111111111111111111111111111111111116111111111111111111111111111111111111111111111161111111111111111111111111111111111111111161111111111111111111111111111191111111111111111111111111111111111911611111111111111111111111111111111111111111111611611911111111…	4.81766e-11	1	0.163733	1	0.0417854	1	0.441532	0.809751	1	1	0.123616
ENSG00000261371.4	ENSG00000125810.9	0.954118	co	1	1	997	0	0	0	12	111111111111111111111111111111111111111111111111111111161111111111111111111111111111111111111111111111111111111111111111111111111111111111111116111111111111111111111111111111111111111111111111111111111111111111111111111111111111161111111111111111111111111111111111111111111111111111111111111111111111161111111111111111111111111111111111611111111111111111111111111111111111111111111111111111111111111…	5.19927e-05	1	0.984263	1	0.583414	1	1	1	1	1	0.275975
ENSG00000261371.4	ENSG00000176435.6	0.950093	co	1	1	992	0	0	0	17	161111111111111111111111111111111111111111111111111111161111111111111111111111111111111111111111111111111111111111111111111111111111111111111116111111111111111111111111111111111111116111111111111111111111111111111111111111111111111111111111111111111111111111111111111111161111111111111111111111111111161111111111111111111111111111111111611111111111111111111111111111111111111111111111611111611111111…	1.36989e-05	1	0.616079	1	0.29306	1	1	1	1	1	0.629036
ENSG00000066336.10	ENSG00000011600.10	0.958065	co	1	1	991	9	9	0	0	111111111111111111111111111111111111111111111111111111111111111111111118111111111111111111111111111111111111111111111111111111111111111111111111111111111111111111111111111111111111111111181111111111111111111111111111111111111111111111111111111111111111111111111111111111111111811111118111111111111111111111111111111111111111111111111111111111111111111111111111111111111181111111111111111111111111111…	1	0.386883	1	4.81363e-05	1	1	1	0.357289	1	1	0.225416
ENSG00000174514.11	ENSG00000119715.13	0.956799	co	1	2	135	8	0	0	847	666166666666666666661116666666666616616666666666166669666166616666661166611666661666661616666666666666616166666666669666166616161606666606666666666166666066666661666666666669666666666666661916166611661666616666666661666616666666666666616611666666606666666661666660666616666666666611661616666666666661666666666666666666166666666666666666616616666666666666666666006660166609616616666666666666666666666…	1	1	5.18338e-07	1	4.79118e-130	1	0.079898	1	0.142597	1	0.481552
ENSG00000179776.16	ENSG00000113555.5	0.958447	co	1	1	802	206	1	0	0	191111111911111991191111111991111111111111111911119911999191919911911111111191111111111111111111111111111199111991111111111111111111111111111119111111199119911111111911991111919111111111911119191111911919119119111111191119111199191119119111111111119119111991991911181911191111111111911111999191111911191111111199111111119119111111199111919911111111111191191111111111111111111111191111991991911119119…	5.75924e-90	1	3.66782e-08	1	2.08392e-12	1	0.0696685	0.00639971	2.74551e-07	1	2.72703e-08
ENSG00000179776.16	ENSG00000130300.7	0.953731	co	1	1	945	64	0	0	0	191111111111111911111111111191111111111111111111111911191111919111111111111111111111111111111111111111111191111111111111111111111111111111111119111111111119111111111111991111111111111111111119111111111919111111111111111111111111191111119111111111111111111191111911111111191111111111111111191111111911191111111111111111111119111111119111911911111111111111191111111111111111111111111111991911911111111…	8.51222e-27	1	0.00664782	1	0.000375401	1	0.886253	0.199987	0.000538019	1	0.000298019
ENSG00000179776.16	ENSG00000147113.15	0.954463	co	1	1	763	245	1	0	0	191111111911111991199111111991911111111111111911119911999191919911911111111191111111111111111111911911111199111991111111111111111111119111111119111111199119991111111911991191919111118191919119191111911919119119111111991119111199191119119111111111119111111991991911191911191111111111911111999191911911191111111199111911119119111111199111919919111111911191191111111111191111111111991111991991911119119…	3.36745e-96	1	6.80711e-09	1	1.83673e-07	1	0.0159312	0.00500751	8.64244e-07	1	2.31027e-07
ENSG00000179776.16	ENSG00000154133.13	0.950242	co	1	1	842	167	0	0	0	191111111111111991191111111991911111111111111911119911991191919911911111111191111111111111111111111111111191111991111111111111111111111111111119111111199119991111111911991191111111111111111119111111111919119119111111991119111191191119119111111111119111111991191911111911191111111111911111191111111911191111111199111111119119111111199111919919111111911191191111111111111111111111111111991991911119111…	5.66827e-72	1	2.76905e-06	1	4.50106e-11	1	0.152604	0.016627	2.45503e-07	1	6.4447e-08
ENSG00000198844.9	ENSG00000120318.14	0.954024	co	2	2	707	260	0	0	0	191119111911111991091111111991911111110110119911119911999191919911911111111191111110101111111111911911111199111991101191111111111111111111110119111011199109991011111911991190919910110191911119191111911909119119111191991119111199199119119111110111119119011991991911191911191111111111911011999191911911191011111199111901119119111101199101919919111191911191191111191111191111111111990111999991911119119…	1.80245e-82	1	9.70228e-06	1	7.37073e-20	1	0.0575233	1	0.00256268	1	0.0244944
ENSG00000211677.2	ENSG00000211592.5	0.951545	co	1	1	925	16	6	0	62	161111111111111111111168111161111111111111111611111111691111111111111616111111111111116111111111111111111111111111111111111111111111111111111111811111116111611111111111111111111111111111991111111111116111111111111161111111111161111111111111111111111116111111111111111111111111611111111111111111111161161118111116111111911111111611166111111161111111111111111111911111111661111161111111111111611111111…	5.39166e-14	1	1	0.182335	1	1	1	0.461468	0.319041	1	0.155536
ENSG00000176435.6	ENSG00000130300.7	0.950313	co	1	1	992	17	0	0	0	191111111111111111111111111111111111111111111111111111191111111111111111111111111111111111111111111111111111111111111111111111111111111111111119111111111111111111111111111111111111119111111111111111111111111111111111111111111111111111111111111111111111111111111111111111191111111111111111111111111111191111111111111111111111111111111111911111111111111111111111111111111111111111111111911111911111111…	1.36989e-05	1	0.616079	1	0.29306	1	1	1	1	1	0.629036
ENSG00000173269.12	ENSG00000170989.8	0.954669	co	1	1	963	6	0	0	40	161111111111111111111111111111111111111111111611111111161111611111111111111111111111111111111111111111111111111111111111111111111111111111111116111111111116161111111111111111111111119111111111111111111111111111111111161111111111161111111111111111111111111111111111111111161111111111111111111111111611161111111111111111111111111111111111611611111111111111111111111111111111111111111111911611111111111…	3.82929e-17	1	0.219849	1	0.00501336	1	0.803255	0.21653	0.668462	1	0.112177
ENSG00000171115.3	ENSG00000133561.14	0.954507	co	1	1	878	131	0	0	0	191111111111111191191111111111111111111111111911119911991111919111911111111191111111111111111111111111111119111111111111111111111111111111111119111111119119911111111911991191119111111111911119111111911919111119111111111119111191191119119111111111119111111111191911191111191111111111111111191111911911191111111199111911119111111111119111919919111111911111191111111111111111111111111111919991911111119…	1.50001e-53	1	0.000834424	1	1.48492e-08	1	1	0.432154	0.000218938	1	0.000173545
ENSG00000130635.14	ENSG00000108821.12	0.95648	co	1	2	774	209	0	0	0	191111111111111911199111111991111111110111111911911911909191919111901119191111111111111101111111011111111191111991119911111111111111119111111119111111111119991111911911991111119111111191999919111111919119109119111191191111111191191111119111111111119111111191191111191111191111111111911119999111111991191111111199119111199119111911119111919901111111911191191111191111111911111191991111911911911111111…	2.55622e-48	1	1	1	1	1	1	7.7912e-06	0.0325662	1	1.2992e-05
ENSG00000179776.16	ENSG00000162618.11	0.952191	co	1	1	906	7	0	0	96	161111111111111611161111111161611111111111111611116611161111616111111111111161111111111111111111111111111191111111111111111111111111111111111116111111161116161111111611661161611111111111111116111111111616111111111111111116111111161111116111111111116111111161111611111111161111111111111111661111111611161111111161111111111116111111116111616611111111111161161111111111111111111111111111691611611116111…	1.53727e-44	1	0.00157564	1	1.1333e-06	1	0.791397	0.100776	0.000241476	1	9.30574e-05
ENSG00000179776.16	ENSG00000170989.8	0.950931	co	1	1	935	34	0	0	40	161111111111111911111111111191111111111111111611111911161111619111111111111111111111111111111111111111111191111111111111111111111111111111111116111111111116161111111111991111111111111111111119111111111919111111111111161111111111161111119111111111111111111191111911111111161111111111111111191111111611161111111111111111111119111111119111611611111111111111191111111111111111111111111111991611911111111…	3.19682e-31	1	0.0215881	1	8.69229e-05	1	0.852774	0.048293	0.0100363	1	0.00146017
ENSG00000211772.7	ENSG00000116824.4	0.950694	co	2	2	821	182	2	0	0	191911111111111191111991111191111111110110111911911119991991911111919999199111119111119191111111111111111911111111119111911111119191118111110919111111119111911111111111191119111111111111999191111119119111191199119191111111111111111911111191111111111111111111191919111111991111911111119191111111911199111111111119119111911111111111991111111191111111991111111111991111111999111191119111111111911111111…	6.44699e-19	1	1	9.95671e-21	1	0.111577	1	1	1	1	0.229291
ENSG00000170989.8	ENSG00000162618.11	0.956852	co	1	1	907	102	0	0	0	191111111111111911191111111191911111111111111911119911191111919111111111111191111111111111111111111111111111111111111111111111111111111111111119111111191119191111111911991191911111111111111119111111111919111111111111191119111111191111119111111111119111111191111911111111191111111111111111991111111911191111111191111111111119111111119111919911111111111191191111111111111111111111111111911911911119111…	4.55655e-44	1	0.00172956	1	1.31952e-06	1	0.837253	0.113726	0.000276057	1	0.000352643
ENSG00000198844.9	ENSG00000154133.13	0.950073	co	1	1	761	82	1	0	165	161119111911111661161111111661611111111111111611116611669161616611611111111161111111111111111111911911111199111661111111111111111111111111111116111111166116661111111611661161919111118191911116191111911616116116111191661116111161169116116111111111116119111661961611191611161111111111611111969191911611161111111166111911116116111111166111616616111191611161161111191111191111111111991111669661611116119…	2.83926e-92	1	4.79343e-07	1	3.39167e-17	1	0.286719	0.00199839	1.04812e-05	1	1.04839e-06
ENSG00000271503.4	ENSG00000211772.7	0.950179	co	1	2	854	0	3	0	144	161111111111111161111161111161111111110110111611611116661111611110616616166111116111116111111111111111111611111111111111611111116111118111110111111111116111611111111111161011111111111111666161111116116111111166116161111111111111111611111161111111111111111111161616111111661111611111116111111111611166111111111116116111611111111111161111111161111111661111111111661111111661111161111111111111611111111…	5.81021e-14	1	1	5.46213e-14	1	0.03713	1	1	1	1	0.866209
ENSG00000162511.7	ENSG00000158869.9	0.959001	co	1	1	997	2	10	0	0	111111111111111111111111111111111111111111111111111111181111111111111118111111111111111111111111111111111111111111111111111111111111111111111111111111111111111111111111111111111111111111181111111111111111111111111111111111111111111111111111111111111111111111111111111111111111811111111111111111111111111111111111111111111111111111111111111111111111111111111111111111111811111111111111111111111111111…	0.0480175	1	1	0.170854	1	1	1	1	0.946034	1	0.275975
ENSG00000261434.1	ENSG00000185028.3	0.95048	co	1	3	57	116	0	0	767	666669660616616666666660666666966666699666666666666961999666666690666611666666666666101666600606666660660666969696160669666690966610669616066169666666666166696616661666666669666666666661616166666606960966066606660616969666666166696666666666666666606669666666666661696966060660106666966066996696666616066966666669690666666696666606696696669969966666616666666666166606666011666660969069669996966666666…	1	1	9.60994e-40	0.000905372	1	1	1.71345e-05	1	1	0.168767	1
ENSG00000151490.12	ENSG00000113578.16	0.950068	co	2	2	81	172	0	0	544	660106966690006666066996096609666016616190616699190609666660606069609969011606001606999696006666660660010166006606996666066610101999606690666996069906969066666069666669666666606666069009661916166999669096090666666661060616666666906906610911666609096606600061666606060610660609990019066699666660666691906666669066699660960666606960966966606699696606060699606006669009169996990690666666669660666660006…	1	1	0.270307	1	6.27776e-80	1	1	1	0.113063	1	0.904772
ENSG00000182326.13	ENSG00000159403.14	0.952476	co	1	1	967	37	5	0	0	111111111191111111111111111111111111111111111111111111111111111118111119111111111111119111111111111111111111111111111111111111111181111191111911111111111111111111119111111111111111111111191111111111119111111191119191111111111911111111111111111111111111111111111119111111911111911111111111111111111191111111111111119111111111111811111111111111111111111111111111911111111999111111111111111111111111111…	2.56932e-09	5.05063e-06	1	1	0.00885522	2.6139e-05	1	1	1	1	0.0393462
ENSG00000149781.11	ENSG00000066336.10	0.944523	co	1	1	964	34	2	0	9	111111111111111111111111111111111111111111111111911111191111111111111919111111111111111111111111111111111111111111111111111111111111111111111111111111119111111111111111111111111111111111191191111111119111111111111191111111111111111111111111111111111111111111111111111111111111911111119111111111111191111111111119111111111111111111111111111191111111111111111111111111111991111181111111111111111111111…	0.152189	0.169913	1	4.79781e-09	1	0.320208	1	1	0.728044	1	0.258268
ENSG00000149781.11	ENSG00000122122.9	0.943877	co	1	1	906	102	1	0	0	111911111111111111111191111111111111111111111111911119191111111111111919199111119111111191111111111111111911111111119111111111119111111111111111111111119111111111111111111119111111111111199191111119119111191111111191111111111111111111111191111111111111111111111111111111111111911111119191111111111199111111111119119111911111111111191111111191111111191111111111111111111991111191111111111111911111111…	2.46158e-06	1	1	3.17547e-25	1	0.539645	1	1	0.590145	1	0.431238
ENSG00000204472.11	ENSG00000158869.9	0.945539	co	1	2	926	5	3	0	0	111011111111111111111111111111111101111111111111011111181111111111111111100111110111111111111111111111101011111111111111111101110111111111111111111111111111111111111111111111111111111111190101011111111111111111111110111101111111111111101101111111111111111110111111111101111111911101111111111111111110111111111111111111111111111111111111111111111111111111111111111111011881111111111111111011111111111…	0.160394	1	1	4.12423e-59	1	1	1	1	1	1	0.586104
ENSG00000169550.11	ENSG00000164007.9	0.945583	co	1	1	150	859	0	0	0	999199199999919999999119999999999919919199919999199999999999919999991199911999991999999919999999999999911199999999999999199919191999999999999999999199999999999991999999999999999999999999991919199991999999919999999991999919999999999199919911999999999999999991999999999919999999999911991919999999999991999999999999999999199999999999199999919919999999999999999999999999199999919911999999999999999999999…	1	1	0.00405934	1	1.04868e-135	1	1	1	0.0491424	1	0.622254
ENSG00000173269.12	ENSG00000166265.10	0.946375	co	1	1	865	3	0	0	141	161111111611111661161111111661611111111111111611116611166111616111111111111161111111111111111111111611111111111661111111111111111111111111111116111111166116111111111611661161616111116111111116111111611616111116111111161116111161161111116111111111116111111161111611161111161111111111611111161111111611161111111166111111111116111111116111616616111111111111161111111111161111111111111111961611611116111…	3.10559e-62	1	2.9403e-05	1	1.88547e-09	1	0.197532	0.018956	4.13092e-05	1	8.3174e-08
ENSG00000261371.4	ENSG00000130300.7	0.944882	co	1	1	1009	0	0	0	0	111111111111111111111111111111111111111111111111111111111111111111111111111111111111111111111111111111111111111111111111111111111111111111111111111111111111111111111111111111111111111111111111111111111111111111111111111111111111111111111111111111111111111111111111111111111111111111111111111111111111111111111111111111111111111111111111111111111111111111111111111111111111111111111111111111111111111…	1	1	1	1	1	1	1	1	1	1	1
ENSG00000180354.14	ENSG00000119715.13	0.940171	co	1	2	145	851	0	0	0	999199999999999999991119999999999919919999999999199991999099919999991199911999991999991919999999999999919199999999991999199919191919999919999999999199999199999991999999999999999999999999991119199911991999919999999991999919999999999999919911999999909999999991999991999919999999999911991919999999999991999999999999999999199999999999999999919919999999999999999999109990199911919919999999999999999999999…	1	1	4.16846e-13	1	1.85862e-121	1	0.0562841	1	0.106247	1	0.574852
ENSG00000179776.16	ENSG00000125810.9	0.947539	co	1	1	944	65	0	0	0	191111111111111911111111111191111111111111111111111911191111919111111111111111111111111111111111111111111191111111111111111111111111111111111119111111111119111111111111991111111111111111111119111111111919111111111111111111111111191111119111111111111111111191111911111111191111111111111111191111111911191111111111111111111119111111119111911911111111111111191111111111111111111111111111991911911111111…	3.09863e-27	1	0.00602173	1	0.000324553	1	0.828534	0.174944	0.00527486	1	0.000233677
ENSG00000135090.12	ENSG00000112782.14	0.947052	co	1	2	30	584	87	0	0	999809009990000999099099909999990080989809089909809909999990989199900099088099008009999909090900909909088899900190009999099989808099999990909999099009099099999990099990999999909909009190998989891990199999900909099998990989999999999999989088099999000009909998910009090980999909900080909009991099999998990999090099009990009909000990099999919999009990090099999099991099899999000900999090990990990099009…	1	0.625854	1	1	1	0.0112973	1	1	1	0.593842	1
ENSG00000023892.10	ENSG00000015285.9	0.940455	co	2	2	843	148	4	0	0	111910111111111111111991111111111191111110111111911119191111111101911919199111119111119191111111111111911911111111119111911111119111118111910111111111119111111119111111111110111111111101199191111119119111191119119191111111111111111911111191111111111111111111191919111111111111911119119191111111101199111111111119111101911111111111191111110191111111991111191111911111111991191191111111110111111111111…	1.12064e-07	1	1	9.49097e-33	1	0.086819	1	1	1	1	0.739329
ENSG00000143119.11	ENSG00000110077.13	0.940737	co	1	1	932	77	0	0	0	191111111111111111111111111111111111111111111111911111191111111111111119111111111111111191111111111111111111111111119111111111119111111111111111111111119111111111111111111119111111111111199191111111119111111119111111111111111111111119111111111111111111111111111119111111111111911111119191111111111199111111111119111111911111111111111111911191111111111111111111111111111991111111111111111111111111111…	7.24165e-09	1	1	6.51109e-16	1	0.392543	1	1	0.992449	1	0.125378
ENSG00000143119.11	ENSG00000136167.12	0.943332	co	1	1	995	12	2	0	0	111111111111111111111111111111111111111111111111111111191111111111111119111111111111111111111111111111111111111111111111111111111111111111111111111111111111111111111111111119111111111111191111111111119111111111111111111111111111111111111111111111111111111111111111111111111111911111111111111111111111111111111111111111111111111111111111111111111111111111111111111111111911111111111111111111111111111…	0.0122701	1	1	1	1	1	1	0.784427	1	1	0.028245
ENSG00000172116.20	ENSG00000153563.14	0.941485	co	1	1	464	544	1	0	0	191911911991991991199991111999911191199199991919919999999991999999919999199191119199919191191111111911999999111991119199911991919199118111911919111999999119919199119911191199919911119999999999991119919999199199119199199199111991991919199199199191119919191919991919991991999119911999919199199911999999191111111199919191919919111991999911191199199199991191191111991111991999191199919111999991991111119…	2.39346e-60	1	1	3.38634e-27	1	1	1	0.334565	0.00768484	1	0.000238634
ENSG00000169744.11	ENSG00000120279.6	0.943339	co	1	1	760	4	0	0	245	161111111611111661161111111661611111111111116611116611666161616611611111111161111111111111111111611611111116111661111166111111111111111111111116111111166116661111111611661161616911116191611116161111611616116116111111661116111161161116116111111111116116611661661611161611161111111111611111666161661611161111111166111611116116111111116111616616116161611161161111161111161111111111661111666661611116116…	1.45347e-103	1	5.32368e-08	1	2.82119e-17	1	0.0512402	0.00345097	5.82123e-07	1	1.21752e-07
ENSG00000164692.16	ENSG00000130635.14	0.940779	co	1	2	770	209	1	0	0	191111111111111911199111111991111111110111111911911911909191919111901119191101111111111101111111011111111191111991119911111111111111119111111119111111111119991111911911991111119110111191999919111111919119119119111191091111111191190111119111111111119111111191191111191111191111111111911119999111111991191111111199119111199119111911119111919901111111911191191111191111111911111191991111911911911110111…	2.98993e-51	1	1	1	1	1	1	3.86974e-06	0.0114497	1	3.26308e-05
ENSG00000176435.6	ENSG00000162618.11	0.944663	co	1	1	911	2	0	0	96	161111111111111611161111111161611111111111111611116611161111616111111111111161111111111111111111111111111111111111111111111111111111111111111116111111161116161111111611661161611111119111111116111111111616111111111111111116111111161111116111111111116111111161111611111111161111111111111111661111111611161111111161111111111116111111116111616611111111111161161111111111111111111111111111611611611116111…	6.55335e-40	1	0.00250605	1	2.42053e-06	1	1	0.0942333	0.00263679	1	0.000790449
ENSG00000174059.15	ENSG00000162618.11	0.943278	co	1	1	906	103	0	0	0	191111111111111911191111111191911111111111111911119911191111919111111111111191111111111111111111111111111191111111111111111111111111111111111119111111191119191111111911991191911111111111111119111111111919111111111111111119111111191111119111111111119111111191111911111111191111111111911111991111111911191111111191111111111119111111119111919911111111111191191111111111111111111111111111911911911119111…	1.53727e-44	1	0.00157564	1	1.1333e-06	1	0.791397	0.0494559	0.000241476	1	9.30574e-05
ENSG00000174059.15	ENSG00000170989.8	0.947401	co	1	1	933	76	0	0	0	191111111111111911111111111191911111111111111911119911191111911111111111111111111111111111111111111111111191111111111111111111111111111111111119111111111119191111111911191111111111111111111111111111111919111111111111191111111111191111119111111111111111111111111911111111191111111111911111191111111911191111111191111111111119111111119111911911111111111111191111111111111111111111111111911911911111111…	4.07146e-32	1	0.0181331	1	6.47417e-05	1	0.371752	0.0853827	0.00784903	1	0.00287381
ENSG00000128052.8	ENSG00000102755.9	0.940193	co	1	1	856	153	0	0	0	191119111911111991191111111191911111111111111911119911999191919111911111111191111111111111111111111111111111111911111111111111111111111111111119111111199119991111111911991191119111119111911119111111911919111119111111111119111111191111119111111111111111911991111911191111191111111111911111999191111911191111111191111111119119111111119111919919111111111111191111111111191111111111191111991911911119119…	7.12714e-67	1	0.000108867	1	4.42914e-10	1	0.104459	0.00101128	1.25462e-05	1	1.38901e-07
ENSG00000237760.1	ENSG00000229459.1	0.949311	co	1	1	137	484	1	0	387	691669166996161996699666166996616666696919699991619969999996999966966696696669619969969166661616161996166999666996199969696991916996669696619996661199199669996196669996996996999916699699999969999191996969616999666969999666696999699119669999666161669916919996996619696966991969966666966666999996991996696916699699919661699969616966199616969969669666999991966616996666666999661611999996996991966166119…	1.29558e-24	1	1	0.0602993	1	1	1	1	1	0.974752	1
ENSG00000136167.12	ENSG00000081237.17	0.942777	co	1	1	888	121	0	0	0	191111111111111111111191111111911111111111111119911919191111911111911919119111111111119191111111111111111119111111119111111111119111111111111119111111119111111111111111111199119111119111991911111111119111111191111111111119111111191111111111111111111111111111111119191111911111911111119111111111111119111111111119119111911111111111111111111991111111111111111111111111111991111191111111111911911111111…	4.36939e-20	1	1	1.16718e-05	1	0.623877	1	1	0.578655	1	0.0705037
ENSG00000211895.4	ENSG00000211677.2	0.942753	co	1	2	870	78	8	0	0	191111111111111111111191011191111111110111111911118111991011111111111919111111111111111118111111111111111111111110111111111110111111011110110119101111111011911101101111111111110111111111991118111111119111111111111190011111111191110111111111111111101119111111111111111111111111911111101111111111111191191010111119111111911111111911199111011191111181110111111011911011111991111191111111111111911111111…	3.49969e-08	1	1	1	1	1	1	1	1	1	1
ENSG00000237988.3	ENSG00000213886.3	0.941612	co	1	1	777	35	0	0	197	161116111111161661161111111161611111116119111616111616666111611916611666111161119111119161161111111111111199111161116161111111116119111161919116111611616119661111111611961166119111111161161116111111616616119166116161111111111111961916166111111191116111111161161616111111691111611111611161116111111161161111111166119111616111111611666111111116111161661111161111111111111966111161116111161611611111111…	4.21111e-50	1	1	1	0.102695	1	1	0.00401076	0.00021608	1	3.99017e-06
ENSG00000186517.12	ENSG00000110324.8	0.947199	co	1	1	871	138	0	0	0	191911111111191191119191111111111111111111111119911119191111911111911919199111119111119191111111111111111911111111119111111111119111111111111119111111119111111111111111191119119111111111199191111111119111191199119191111111111111111119111191111111111111111111111119111111111111911119119191111111111199111111111119119111111111111111191111111191111111191111111111111111111991111191111111111111911111111…	1.10269e-12	1	1	1.91569e-17	1	1	1	0.365759	0.930432	1	0.173271
ENSG00000186517.12	ENSG00000122122.9	0.946633	co	1	1	889	120	0	0	0	111911111111111111111191111111111111111111111119911119191111911111911919199111119111111191111111111111111911111111119111111111119111111111111119111111119111111111111111111119111111111111199191111119119111191191111191111111111111111111111191111111111111111111111119111111111111911119119191111111111199111111111119119111911111111111191111111191111111191111111111111111111991111191111111111111911111111…	1.74354e-09	1	1	6.60674e-24	1	0.969544	1	1	1	1	0.543961
ENSG00000271503.4	ENSG00000145649.7	0.943172	co	1	1	891	0	2	0	116	161111111111111161111161111161111111111111111611611111161111611111611616166111116111111161111111111111111611111111111111111111111111118111111616111111116111611111111111161111111111111111166161111111116116111116111161111111111111111111111161111111111111111111161611111111161111611111116111111111611116111111111116111111611111111111161111111161111111661111111111161111111661111161116111111111611111116…	6.81642e-16	1	1	1.17295e-13	1	1	1	1	0.209033	1	0.0998788
ENSG00000271503.4	ENSG00000077984.5	0.942781	co	1	1	890	0	3	0	116	111111111111111161111161111161111111111111111611611116161111611111611616111111116111111161111111111111111611111111111116111111116111118111111116111111116111611111111111161111111111111111666161111116116111111161111161111111111111111111111161111111111111111111161116111111161111611111116111111111611166111111111116111111611111111111161111111161111111161111161111161111111661161161111111111111111111111…	4.09662e-12	1	1	4.60917e-15	1	1	1	0.761985	1	1	0.437339
ENSG00000162511.7	ENSG00000010610.8	0.946984	co	1	1	999	0	2	0	8	111111111111111111111111111111111111111111111111111111161111111111111111111111111111111111111111111111111111111111111111111111111111111111111111111111111111111111111111111111111111111111181111111111111111111111111111111111111111111111111111111111111111111111111111111111111111611111111111111111111111111111111116111111111111111111111111111111111111111111111111111111111111111111111111111111111111111…	0.000328069	1	1	1	1	1	1	1	1	1	0.438938
ENSG00000162511.7	ENSG00000149781.11	0.943455	co	1	1	965	43	1	0	0	111111111111111111111111111111111111111111111111911111191111111111111919111111111111111111111111111111111111111111111111111111111111111111111111111111119111111111111111111111111111111111191191111111119111111111111191111111111111111111111111111111111111111111111111111111111111911111119111111111111191111111111119111111111111111111111111111191111111111111111111111111111991111111111111111111111111111…	0.112615	0.204586	1	2.09268e-08	1	0.416787	1	1	0.792015	1	0.295625
ENSG00000241351.2	ENSG00000211592.5	0.94881	co	1	1	808	127	12	0	62	161111111191111911111168111161911191111111111611911919691191911111111616111111111111916118111111111911911191111991119111111111111111119111111199811111116119611111111911111119111111111111991911111119116119111191111161191119111161191911111111111111119116111191191919111111191111611119919111119111911961161118111116119111911119111611166111111161111111991111991111111111111661111161111111111191611111111…	1.76504e-35	1	1	1	1	1	1	1	0.0263499	1	0.00340338
ENSG00000158869.9	ENSG00000066336.10	0.943162	co	1	1	993	9	7	0	0	111111111111111111111111111111111111111111111111111111181111111111111118111111111111111111111111111111111111111111111111111111111111111111111111111111111111111111111111111111111111111111181111111111111111111111111111111111111111111111111111111111111111111111111111111111111111811111111111111111111111111111111111111111111111111111111111111111111111111111111111111111111811111111111111111111111111111…	0.885155	0.607059	1	0.00633356	1	0.519775	1	0.532473	0.540517	1	0.103248
ENSG00000262619.1	ENSG00000230535.1	0.941507	co	1	1	312	270	0	0	427	111616666191961111119666666116669169669196666166991169161916661699116999166916916669919161161616611169966661696111619616661961169696116699996961916691691661961699166611699969166669196619996966666196696161961691169699966169966999991111199666916191696661166696616169166166916969966616196169196966696996616961119119999111966991911991691661996661966116196611916611991966616699691196119696191696199111691…	1	3.53065e-10	1	9.7368e-14	1	0.007863	1	1	1	0.044881	1
ENSG00000211753.3	ENSG00000167286.8	0.947127	co	1	1	739	259	11	0	0	191911911191191191119991111191111191191111191911911919991991919199919999199191119111119191111111111111111911111111119119911111119191118111911919111919919111911111119111191119111111111199999191111119119111191199119191111119111191111911191191111111119119111111198919111111991111911119119891191111911199111811111119119111911111111911999111191199111111998111191111991111111999191191119111111111911111111…	1.03001e-24	1	1	2.10881e-27	1	0.102291	1	0.283772	1	1	0.0349529
ENSG00000179776.16	ENSG00000173269.12	0.942781	co	1	1	941	47	0	0	21	191111111111111911111111111191111111111111111111111911191111619111111111111111111111111111111111111111111191111111111111111111111111111111111116111111111119111111111111991111111111116111111119111111111919111111111111111111111111161111119111111111111111111191111911111111161111111111111111191111111911191111111111111111111119111111119111911611111111111111191111111111111111111111111111691611911111111…	1.78627e-26	1	0.00447259	1	0.000209519	1	0.673074	0.115766	0.0207412	1	0.000467235
ENSG00000122121.9	ENSG00000009765.13	0.941318	co	1	2	86	898	0	0	0	999199999999999999999199999099999919919999900999999999999991919999999999911999991999999999999999999099910191999909999909199919099999999999999999999991909999999999999999999999999999999999991919199999999999999999999991999919999999999999919911999999999999999991999999999919999999999909999999099909999991999999999999999999990999999999919999919999999999099999999999999999199999999999990991999999999999999…	1	0.854579	1	1	2.63987e-67	1	1	0.169986	0.632673	1	1
ENSG00000122122.9	ENSG00000102879.14	0.941162	co	1	1	907	101	1	0	0	111911111111111111111191111111111111111111111111911119191111111111111919199111119111111191111111111111111911111111119111111111119111118111111111111111119111111111111111111119111111111111199191111119119111191111111111111111111111111111111191111111111111111111111111111111111111911111119191111111111199111111111119119111911111111111191111111191111111191111111111111111111991111191111111111111911111111…	1.43986e-06	1	1	1.64569e-25	1	1	1	1	0.628524	1	0.331264
ENSG00000122122.9	ENSG00000110324.8	0.940516	co	1	1	875	134	0	0	0	191911111111191191119191111111111111111111111111911119191111911111111919199111119111119191111111111111111911111111119111111111119111111111111111111111119111111111111111191119119111111111199191111119119111191199119191111111111111111119111191111111111111111111111119111111111111911111119191111111111199111111111119119111911111111111191111111191111111191111111111111111111991111191111111111111911111111…	1.45281e-11	1	1	8.23805e-21	1	1	1	0.512806	0.448971	1	0.249542
ENSG00000170989.8	ENSG00000125810.9	0.943315	co	1	1	968	41	0	0	0	191111111111111111111111111111111111111111111911111111191111911111111111111111111111111111111111111111111111111111111111111111111111111111111119111111111119191111111111111111111111111111111111111111111111111111111111191111111111191111111111111111111111111111111111111111191111111111111111111111111911191111111111111111111111111111111111911911111111111111111111111111111111111111111111111911111111111…	6.4441e-17	1	0.323051	1	0.0102046	1	1	0.444903	0.415349	1	0.117162
ENSG00000102879.14	ENSG00000015285.9	0.94178	co	1	1	921	86	2	0	0	111111111111111111111191111111111111111111111111911111191111111111111919119111111111119191111111111111111911111111111111111111119111118111111111111111111111111111111111111111111111111111199191111111119111111111111191111111111111111911111111111111111111111111111119111111111111911119119191111111111199111111111119111111911111111111191111111191111111191111111111111111111991111191111111111111111111111…	0.00118011	0.0617038	1	5.73933e-18	1	0.800023	1	1	0.0322668	1	0.161475
ENSG00000239951.1	ENSG00000211598.2	0.949629	co	2	2	797	17	0	0	162	161111111161111611111161011091601111111111101611611616661161111111111666111111111111616111111111111611611161111910116111111111111116111111111196111116116111911111111611111111111111111111691111111011116616111166111161161116111061111611111111111111116116111111161616111110661111611111106116111111611661161110111016116111616111111611166110111661111111661111161111661110161961111161111111111111611111111…	2.58628e-26	1	1	1	1	0.485979	1	1	0.161902	1	0.0135549
ENSG00000211753.3	ENSG00000198851.8	0.934004	co	1	1	741	258	10	0	0	191911911191191191119991111191111191191111191911911119991991919191919999199191119111119191111111111111111911111111119119911111119191118111911919111919919111911111119111191119111111111199999191111119119111191199119191111119111191111911191191111111119119111111198919111111991111911119119891191111911199111811111119119111911111111911999111191199111111998111191111991111111999191191119111111111911111111…	2.17426e-23	1	1	1.04357e-27	1	0.141449	1	0.228898	1	1	0.0426537
ENSG00000231389.6	ENSG00000204287.12	0.931655	co	1	1	994	2	13	0	0	111111111111111111111111111111111111111111111111111111181111111111111111111111111111111111111111111111111111111111111111111111111111111111111111111111111111111111111111111118111111111111181111111111118111111111111111111111111111111111111111111111111111111111111111111111111111911111111111111111111111111111111118111111111111111111111111111111111111111111111111111111111881111111111111111111111111111…	3.24305e-06	1	1	1	0.386152	0.749794	1	0.647311	1	1	0.844707
ENSG00000179776.16	ENSG00000161940.9	0.939049	co	1	1	774	0	0	0	235	161111111611111661161111111661611111111111116611116611666161616611611111111161111111111111111111111111111166111661111111111111111111111111111116111111166116661111111611661161616611116111611116161111611616116116111111661116111166161116116111111111116116111161661611161611161111111111611111666161161611161111111166111111116616111111166111616616111111611161161111161111161111111111611111661661611116116…	1.16196e-98	1	1.50598e-09	1	3.6291e-16	1	0.036565	0.0100186	8.25741e-07	1	1.30947e-08
ENSG00000179776.16	ENSG00000169744.11	0.930064	co	1	1	814	2	0	0	193	161111111611111661161111111661611111111111111611116611666161619611611111111161111111111111111111611611111191111661111161111111111111111111111116111111166116661111111611661161616611111161611116161111611616111116111111161116111111161116116111111111116111611661161611161111161111111111611111666111111611161111111166111111116116111111116111616616111111611161161111111111161111111111611111661661611116116…	4.41862e-83	1	1.38141e-07	1	4.09564e-13	1	0.155615	0.00369227	7.18869e-06	1	1.35246e-07
ENSG00000179776.16	ENSG00000174059.15	0.930197	co	1	2	642	13	0	0	66	161110111011111601000111111061611111110110110611116610060001619010011100111101111110111111111111011011111160111001110100111111111101010111110116111110100116001101111611961101010011110101001019101111010616110010111101001110111000060110116111111111110110011091001610101011061010011111611111060101001601161011111160110001110016111011106111610610110101011101161111001111101001111111000111690601611110110…	4.50343e-118	1	1	1	1.15021e-25	1	1	0.638527	0.000871807	1	0.00141943
ENSG00000143297.17	ENSG00000110777.10	0.930023	co	1	1	34	974	1	0	0	999999999999999999999991919999919999999999999999991999999999999999999999999999999999999991999999999999999999999999999999999991999999999999999999199999999999999999999999999999999999999999999999999999999999999999999999199999999999999999999999999999999999999999999999999999999999999999919199999999999999999991999199999999999999999999999999999999999919999999999199999999999999999999999999999999999999999…	0.0329462	1	1	0.15775	1	1	1	1	0.299752	1	0.0734366
ENSG00000213654.8	ENSG00000015285.9	0.930501	co	1	1	925	82	2	0	0	111111111111111111111191111111111111111111111111911111191111111111111919111111111111119191111111111111111911111111111111111111119111118111111111111111111111111111111111111111111111111111199191111111119111111111111191111111111111111911111111111111111111111111111119111111111111911119119191111111111199111111111119111111911111111111191111111191111111191111111111111111111991111191111111111111111111111…	0.00278903	0.0650663	1	5.28775e-18	1	1	1	1	0.0488826	1	0.251318
ENSG00000241351.2	ENSG00000239951.1	0.934683	co	1	1	810	74	5	0	120	191111111161111911111161111191681191111111111911611619661191911111111619111111111111916111111111111611611161111691116111111111111111119111111166111111116119611111111611111119111111111111661911111119116119111191111161191116111161191911111111111111116116111191161916111111191111611119919111119111911661161118111116119111616119111611166111111161111111661111961111611111111961111161111111111191611111111…	1.87705e-39	1	1	1	1	1	1	1	0.0629365	1	0.00241938
ENSG00000196735.10	ENSG00000196126.9	0.935514	co	1	1	981	13	15	0	0	191111111118111111111111111111111111111111111111111111191111111111111111111111111111111111111111111111111111111111111111111111111111111111111111111111111111111111111111111111111111111111181111111111119111111111111111111111111111111118111111111111118111111111111111111111111111911111111111111111111111111111111118118111111111111111111111111111111111181111111111111111111991111111111111111111111111111…	2.26513e-07	1	1	1	0.0635894	0.451269	1	1	1	1	0.440632
ENSG00000198844.9	ENSG00000174059.15	0.930546	co	1	1	757	181	5	0	66	161119111911111691198111111961611111111111111611116611969191619911911111111191111111111111111111911911111169111991111111111111111111111111111116111111199116991111111611961191919111118191911119191111911616119119111191991119111191169119116111111111119119111991991611191911161111111111611111969191911611161111111169111911119116111111196111619619111191911191161111191111191111111111991111699691611119119…	1.02931e-94	1	2.0626e-06	1	1.62105e-17	1	0.230952	0.00117593	2.26918e-05	1	1.18514e-06
ENSG00000170989.8	ENSG00000166265.10	0.939802	co	1	1	865	144	0	0	0	191111111911111991191111111991911111111111111911119911199111919111111111111191111111111111111111111911111111111991111111111111111111111111111119111111199119191111111911991191919111119111111119111111911919111119111111191119111191191111119111111111119111111191111911191111191111111111911111191111111911191111111199111111111119111111119111919919111111111111191111111111191111111111111111191911911119111…	3.10559e-62	1	2.9403e-05	1	1.88547e-09	1	0.197532	0.018956	4.13092e-05	1	8.3174e-08
ENSG00000170989.8	ENSG00000169744.11	0.939108	co	1	1	813	193	3	0	0	191111111911111991191111111991911111111111111911119911999191911911911111111191111111111111111111911911111181111991111191111111111111111111111119111111199119991111111911991191919911118191911119191111911919111119111111191119111111191119119111111111119111911991191911191111191111111111911111999111111911191111111199111111119119111111119111919919111111911191191111111111191111111111911111991991911119119…	1.27279e-81	1	1.23806e-07	1	3.45161e-13	1	0.077237	0.00659925	2.76405e-05	1	3.32655e-07
ENSG00000182866.15	ENSG00000116824.4	0.939292	co	2	2	662	329	4	0	0	191911911191191991119991111991111191191111191919911919991991919910919999199191119111119191111111111111111999111991119199911111119191118111911919111019919119911110119911191199119111119191999991191119119119191199119199191119111991111911109199110111119119111111198919111111991111911110919191191111911999191111111199119111919111111911999111111199111111991191191111991111911999101199119111919911991111119…	1.35083e-51	1	1	3.22935e-24	1	1	1	0.200453	0.544475	1	0.000437009
ENSG00000182866.15	ENSG00000167286.8	0.93019	co	1	2	666	331	3	0	0	191911911191191991119991111991111191191111191919911919991991919999919999199191119111119191111111111111111999111991119199911111119191118111911919111019919119911110119911191199119111119199999991191119119119191199119199191119111991111911199199110111119119111111191919111111991111911110919191191111911999191111111199119111919111111911999111111199111111991191191111991111911999101199111111919911991111119…	2.09879e-53	1	1	5.85838e-23	1	1	1	0.368846	0.203536	1	0.000234508
ENSG00000239951.1	ENSG00000211592.5	0.937423	co	1	1	868	70	9	0	62	161111111191111111111168111161981111111111111611911911691111111111111616111111111111116118111111111911911191111911119111111111111111111111111199811111116111611111111911111111111111111111991111111111116111111111111161111119111161111111111111111111119116111111191119111111111111611111111111111111111961161118111116111111919111111611166111111161111111991111191111911111111661111161111111111111611111111…	5.14492e-23	1	1	1	1	0.926694	1	1	0.0315308	1	0.00894201
ENSG00000251320.1	ENSG00000248362.1	0.937144	co	1	1	208	477	0	0	324	691969966996696991699991611691916996196669196961969996999996999999919969699699119666969196196166111961996999616996669999961191969691119696616969661999699669996166669961691169969961166699999999999166919969699699119999696196616999999919199699661611169119996996991619666991991916966999919196999961696999696611669199919696969969666916699166969999619196996696196111696161991969696696699166996996966119699…	1.75871e-52	1	1	1.04662e-12	1	1	1	0.0547165	3.69223e-05	1	1.18797e-08
ENSG00000240758.2	ENSG00000239407.4	0.933079	co	4	4	34	100	1	0	833	666966616696696666666666666666666666669616666666666666666666666696616669666666666666666666166666666666666666666666066696666666666696666166666966666606666966666696669666666166666666666669666666666666699666696666669696666666666966696606666666666666016666666666666966666966666666666696666666666666661966666966666666666660966666016966666606666966619696996660696666990166666996661696666666669666666066166…	4.54567e-08	1	1	0.0253431	1	1	1	1	0.299752	1	0.50449
ENSG00000162618.11	ENSG00000120279.6	0.93629	co	1	1	762	245	2	0	0	191111111911111991191111111991911111111111119911119911999191919911911111111191111111111111111111911911111189111991111199111111111111111111111119111111199119991111111911991191919111119111911119191111911919119119111111991119111191191119119111111111119119911991991911191911191111111111911111999191991911191111111199111911119119111111119111919919119191911191191111191111191111111111991111999991911119119…	3.23773e-104	1	6.61027e-08	1	4.07642e-17	1	0.058766	0.00227601	1.6393e-07	1	6.73041e-08
ENSG00000162618.11	ENSG00000125810.9	0.936813	co	1	1	912	97	0	0	0	191111111111111911191111111191911111111111111911119911191111919111111111111191111111111111111111111111111111111111111111111111111111111111111119111111191119191111111911991191911111111111111119111111111919111111111111111119111111191111119111111111119111111191111911111111191111111111111111991111111911191111111191111111111119111111119111919911111111111191191111111111111111111111111111911911911119111…	1.00942e-41	1	0.00274812	1	2.81572e-06	1	1	0.106709	0.000536194	1	0.000335402
ENSG00000164007.9	ENSG00000159263.14	0.9336	co	2	2	120	50	0	0	833	666169666666666666066116666666666616619669666669166666666666616666661166611666661666666616666666666666616196666666666666166666161666666666669666666166669696696661666666666669666666669616661616666661666666616666666666666669666966966669616611666666666666666666666966666616666966666611661616666666696661666666666666666666166666666666666666910616666666666696666666666666166666616616669666660666666666669…	1	1	0.000313673	1	5.68315e-117	1	0.415105	1	0.12124	1	0.615561
ENSG00000183722.7	ENSG00000113721.12	0.932193	co	1	1	959	50	0	0	0	191111111111111911111111111111111111111111111911111111191191119111111111111111111111111111111111111111111111111111111111111111111111111111111119111111111111191111111111191111119111111111111111111111111919111111111111111111111191111111111111111111111111111111111111111111191111111111111111111111111111111111111119111111111119111111119111111911111111111111191111111111111111111111111111111111911111111…	8.30713e-19	1	0.0262499	1	0.00283109	1	1	0.0396672	0.162102	1	0.00749829
ENSG00000185862.6	ENSG00000136167.12	0.934463	co	1	1	938	60	0	0	11	191111111111111111111111111111111111111111111111911119161111111111111116119111111111119191111111111111111111111111119111111111119111111111111111111111119111111111111111111119111111111111161911111111116111111111111111111111111111111111111111111111111111111111111119111111111111611111119111111111111191111111111119119111111111111111111111111191111111191111111111111111111691111111111111111111111111111…	2.60247e-11	1	1	5.38709e-08	1	0.066746	1	1	0.417686	1	0.0418292
ENSG00000185862.6	ENSG00000143119.11	0.935882	co	1	1	938	64	0	0	7	191111111111111111111111111111111111111111111111911119161111111111111119119111111111119191111111111111111111111111119111111111119111111111111111111111119111111111111111111116111111111111191911111111119111111111111111111111111111111111111111111111111111111111111119111111111111611111119111111111111191111111111119119111111111111111111111111191111111191111111111111111111691111111111111111111111111111…	2.60247e-11	1	1	5.38709e-08	1	0.066746	1	1	0.417686	1	0.0418292
ENSG00000237550.5	ENSG00000163682.14	0.937592	co	1	3	494	0	0	0	0	001001001100011010101100001011001000001010100000101011011000000111000001101111110000011100101010011001101100000000110001100011011011111010111000110000001011010111111101100100111111110100111111001001010011001000001000100111010111100010001110100010011110101001101100001001011000101000001011011001101010111100010001111101101010010110010001110100011011110001010000010001100111010100110100111011010100011…	1	1	0.773666	1	1	1	1	0.0129768	1	0.540963	1
ENSG00000166265.10	ENSG00000120279.6	0.938469	co	1	1	750	245	14	0	0	191118111911111991191111111991911111111111119911119911999191919911911111111191111111111111111111911911111189111991111199111111111111111111111119111111199119991181111911991191919111119181911119191111911919119119111111991119111191191119119111111111119119911991991911191911191111111111911111999191991911191111111199111911119119111111119111919919119191911191191111191111191111111111991111999991911119119…	2.27647e-104	1	5.70276e-06	1	4.40769e-18	1	0.0893473	0.00364943	2.70336e-06	1	7.30783e-07
ENSG00000186517.12	ENSG00000123338.11	0.933509	co	1	1	765	244	0	0	0	191911911111191191119191111111111191111111111919911919191111911111919999199191119111119191111111111111911919111111119111911111119119111111111119111111919111911199111111191199119111111191999991111119119119191199111199111119111191191919191191111111119111111111191119111191911111911119119199111111191199111111111199119991911111111911991111911191111111991191191111911111911999111199119111119111911111111…	6.36858e-24	1	1	6.67018e-36	1	0.870628	1	1	1	1	0.607297
ENSG00000211772.7	ENSG00000211753.3	0.936059	co	1	1	743	2	10	0	254	161611611161161161116661111161111161161111161611611116661661616161616666166161116111116161111111111111111611111111116116611111116161118111611616111616616111611111116111161116111111111166666161111116116111161166116161111116111161111611161161111111116116111111168616111111661111611116116861161111611166111811111116116111611111111611666111161166111111668111161111661111111666161161116111111111611111111…	2.26693e-23	1	1	5.12403e-28	1	0.0998268	1	0.266268	1	1	0.0517761
ENSG00000154133.13	ENSG00000113555.5	0.932747	co	1	1	793	214	2	0	0	191111111911111991191111111991911111111111111911119911999191919911911111111191111111111111111111111111111199111991111111111111111111111111111119111111199119991111111911991191919111111111911119191111911919119119111111991119111199191119119111111111119119111991991911111911191111111111911111999191111911191111111199111111119119111111199111919919111111911191191111111111111111111111191111991991911119119…	2.78624e-95	1	1.33449e-08	1	4.56294e-13	1	0.03631	0.00401993	7.7e-08	1	1.07524e-08
ENSG00000271503.4	ENSG00000147168.11	0.930687	co	2	2	868	3	1	0	90	161111111111111111111101111161111111110111111111011116161111611111610916116111116111116101111111111111111611111111116111011111111111118111111111111011116111611110111111161111111111111111166111111110116111101166111161111111111111111111111161111111111111111111111116111111111111611110110101111111111160111111111116116111011111111111111111111101111111661111111111601111111661101101111111111111611111110…	6.10674e-13	1	1	1.88955e-19	1	0.261542	1	0.647498	1	1	0.380616
ENSG00000271503.4	ENSG00000167286.8	0.93385	co	1	1	803	0	2	0	204	161611111161111161116661111161111111111111161611611616661661611166616666166111116111116161111111111111111611111111116111611111116161118111111116111111616111611111111111161111111111111116666161111116116111161166116161111116111161111611161161111111111111111111161616111111661111611111116161111111611166111111111116116111611111111111666111111161111111661111161111661111111666111161111111111111611111111…	1.01579e-20	1	1	5.71062e-23	1	0.354973	1	1	0.867625	1	0.0433483
ENSG00000271503.4	ENSG00000198851.8	0.939541	co	1	1	815	0	2	0	192	161611111111111161116661111161111111111111111611611116661161611111616616166161116111116161111111111111111611111111116116611111116111118111111616111111116111611111116111161116111111111111666161111116116111161166116161111116111111111611161161111111116116111111161116111111661111611116116161111111611166111111111116116111611111111111661111111161111111661111161111661111111666161161116111111111611111111…	3.5756e-20	1	1	1.86262e-21	1	0.170668	1	0.69046	0.705638	1	0.138999
ENSG00000162511.7	ENSG00000011600.10	0.93459	co	1	1	997	0	11	0	1	111111111111111111111111111111111111111111111111111111181111111111111111111111111111111111111111111111111111111111111111111111111111111111111111111111111111111111111111111111111111111111181111111111111111111111111111111111111111111111111111111111111111111111111111111111111111811111118111111111111111111111111111111111111111111111111111111111111111111111111111111111111111111111111111111111111111111…	0.0480175	1	1	0.00586371	1	1	1	1	0.946034	1	0.275975
ENSG00000162511.7	ENSG00000110077.13	0.932511	co	1	1	930	77	2	0	0	191111111111111111111181111111111111111111111111911111191111111111111119111111111111111191111111111111111111111111119111111111119111111111111111111111119111111111111111111119111111111111199191111111119111111119111111111111111111111119111111111111111111111111111119111111111111911111119191111111111199111111111119111111911111111111111111911191111111111111111111111111111991111111111111111111111111111…	8.43997e-09	1	1	2.46086e-17	1	0.405045	1	1	0.876569	1	0.0964537
ENSG00000162511.7	ENSG00000143119.11	0.936848	co	1	1	994	7	8	0	0	111111111111111111111111111111111111111111111111111111191111111111111118111111111111111111111111111111111111111111111111111111111111111111111111111111111111111111111111111119111111111111181111111111118111111111111111111111111111111111111111111111111111111111111111111111111111911111111111111111111111111111111111111111111111111111111111111111111111111111111111111111111911111111111111111111111111111…	0.00603809	1	1	0.90874	1	1	1	0.647311	1	1	0.132766
ENSG00000162511.7	ENSG00000159189.10	0.937785	co	1	1	1001	2	6	0	0	111111111111111111111111111111111111111111111111111111181111111111111111111111111111111111111111111111111111111111111111111111111111111111111111111111111111111111111111111111111111111111181111111111111111111111111111111111111111111111111111111111111111111111111111111111111111811111111111111111111111111111111111111111111111111111111111111111111111111111111111111111111111111111111111111111111111111…	0.00205762	1	1	0.826887	1	1	1	1	1	1	0.680252
ENSG00000134516.14	ENSG00000123338.11	0.939137	co	1	1	611	395	3	0	0	191911911118191191119998111111911191191119911999911919991911911919919999199191119111919191111111111111911999111111119199911911919119111191111919111911919119911199119911199199119919119991999999199119999999191999119999191119111199991919199199119111119119111111191919191191991111911119919199119111991999191111111199919991911919111991991911911999911111991191191111911111991999191199199111919911991111119…	1.51139e-42	1	1	2.28499e-26	1	0.216268	1	1	0.477713	1	0.0980843
ENSG00000243466.1	ENSG00000241351.2	0.931496	co	1	1	797	31	3	0	178	191111111161111611111161111191611161111111111611611616661161611111111916111111111111616111111111111611611161111661116111111111111119116111111166111111116116611111111611119116111111111111691691191116116916111161111161161116111161161611111111111111116116111161161616111111961111911116616111116111611661161111111116116111619116111611166111111161111111661111661111111111191961111161111111111161611111111…	3.10368e-37	1	1	1	1	1	1	1	0.0229931	1	0.000326144
ENSG00000158869.9	ENSG00000149781.11	0.933501	co	1	1	963	43	3	0	0	111111111111111111111111111111111111111111111111911111191111111111111919111111111111111111111111111111111111111111111111111111111111111111111111111111119111111111111111111118111111111111191191111111119111111111111191111111111111111111111111111111111111111111111111111111111111911111119111111111111191111111111119111111111111111111111111111191111111111111111111111111111991111111111111111111111111111…	0.0531596	0.485071	1	8.21727e-09	1	0.734634	1	0.914673	0.668462	1	0.224805
ENSG00000173369.14	ENSG00000010610.8	0.932337	co	1	1	1000	0	1	0	8	111111111111111111111111111111111111111111111111111111161111111111111111111111111111111111111111111111111111111111111111111111111111111111111111111111111111111111111111111111111111111111181111111111111111111111111111111111111111111111111111111111111111111111111111111111111111611111111111111111111111111111111116111111111111111111111111111111111111111111111111111111111111111111111111111111111111111…	0.000822228	1	1	1	1	1	1	1	1	1	0.130365
ENSG00000173369.14	ENSG00000110077.13	0.934314	co	1	1	932	0	0	0	77	161111111111111111111111111111111111111111111111611111161111111111111116111111111111111161111111111111111111111111116111111111116111111111111111111111116111111111111111111116111111111111166161111111116111111116111111111111111111111116111111111111111111111111111116111111111111611111116161111111111166111111111116111111611111111111111111611161111111111111111111111111111661111111111111111111111111111…	7.24165e-09	1	1	6.51109e-16	1	0.392543	1	1	0.992449	1	0.125378
ENSG00000173369.14	ENSG00000158869.9	0.934007	co	1	1	998	0	9	0	2	111111111111111111111111111111111111111111111111111111181111111111111118111111111111111111111111111111111111111111111111111111111111111111111111111111111111111111111111111111111111111111181111111111111111111111111111111111111111111111111111111111111111111111111111111111111111811111111111111111111111111111111111111111111111111111111111111111111111111111111111111111111811111111111111111111111111111…	0.0919589	1	1	0.47721	1	1	1	1	1	1	0.0707847
ENSG00000173369.14	ENSG00000162511.7	0.939729	co	1	1	1001	1	6	0	1	111111111111111111111111111111111111111111111111111111181111111111111111111111111111111111111111111111111111111111111111111111111111111111111111111111111111111111111111111111111111111111181111111111111111111111111111111111111111111111111111111111111111111111111111111111111111811111111111111111111111111111111111111111111111111111111111111111111111111111111111111111111111111111111111111111111111111…	0.00205762	1	1	0.826887	1	1	1	1	1	1	0.680252
ENSG00000173372.15	ENSG00000162511.7	0.931501	co	1	1	1000	2	7	0	0	111111111111111111111111111111111111111111111111111111181111111111111111111111111111111111111111111111111111111111111111111111111111111111111111111111111111111111111111111111111111111111181111111111111111111111111111111111111111111111111111111111111111111111111111111111111111811111111111111111111111111111111111111111111111111111111111111111111111111111111111111111111181111111111111111111111111111…	0.000822228	1	1	0.979216	1	1	1	1	1	1	1
ENSG00000251165.4	ENSG00000088926.12	0.931382	co	1	1	112	182	0	0	715	666169666666666666661116666666666616916669666666166966666969696696961166911666661666969616699696696666616196666666966666166966961966666666969966666166669666666661699666666696669696666969661616966661666666616696699991996696666666166669616911666966666666666669966666966616666969969669661916666666666691666966669666966666166696666666666669616619666666666666666666666666196696916666666666966666666966696…	1	1	9.57854e-05	1	9.62186e-102	1	0.119538	1	0.569014	1	0.932942
ENSG00000161940.9	ENSG00000113555.5	0.935315	co	1	1	770	36	0	0	203	161111111611111661161111111661911111111111119611116611666161616611611111111161111111111111111111111111111166111661111111111111111111111111111116111111166116691111111611661191616911119111611116161111611616116116111111961116111166161116116111111111116116111661661611191611161111111111611111666161191611161111111166111111116916111111166111616619111111911161161111191111191111111111961111661661611116116…	3.325e-99	1	9.43491e-10	1	8.54136e-15	1	0.027215	0.00621382	2.14278e-06	1	4.77508e-08
ENSG00000173269.12	ENSG00000066056.12	0.937689	co	1	1	864	145	0	0	0	191111111111111991191111111991111111111111111911119911191191919911911111111191111111111111111111111111111191111191111111111111111111111111111119111111111119111111111911991111919111119111911111111111111919111119111111191119111191191111119111111111119111111991191911111111191111111111911111991111111911191111111199111111119119111111199111911911111111911191191111111111111111111111111111991991111119111…	1.3457e-56	1	2.65827e-05	1	1.60646e-09	1	0.915862	0.00140271	0.000183268	1	3.12359e-06
ENSG00000143119.11	ENSG00000123338.11	0.937355	co	1	1	764	244	1	0	0	191911911111191191119191111111111191111111111919911919191111911111919999199191119111119191111111111111911919111111119111911111119119111111111119111111919111911199111111191199119111111191999991111119119119191199111199111119111191191919191191111111119111111111191119111191911111911119119199111111191199111111111199119991911111111911991111911191111111991191191111911111911999111199119111119111911111111…	1.3756e-23	1	1	1.03201e-35	1	0.781167	1	1	1	1	0.69741
ENSG00000169744.11	ENSG00000162618.11	0.936293	co	1	1	811	102	0	0	96	161111111911111691161111111961611111111111111611116611969191616911911111111161111111111111111111911911111111111991111191111111111111111111111116111111169116961111111611661161619911111191911116191111911616111119111111191116111111161119116111111111116111911961191611191111161111111111911111669111111611161111111169111111119116111111116111616619111111911161161111111111191111111111911111691691611116119…	8.81047e-85	1	9.93938e-08	1	2.44975e-13	1	0.128204	0.00509743	4.87546e-06	1	6.80642e-08
ENSG00000169744.11	ENSG00000166265.10	0.934729	co	1	1	789	60	19	0	141	161111111611111661161111111661611111111111111611116611966191616911911111111161111111111111111111911611111181111661111191111111111111111111111116111111166116991181111611661161616911116191911116191111611616111116111111861116111161161119116111111111116111911961891611161111161111111111611111969181111611161111111166111811119116111111116111616616111111911191161111111111161111111111911111961691611116119…	1.50796e-91	1	1.13087e-06	1	5.30002e-15	1	0.183358	0.00477476	2.27797e-05	1	1.28992e-07
ENSG00000204301.6	ENSG00000179776.16	0.935835	co	1	1	827	117	1	0	64	161111111911111691191111111961111111111111111911119611961191616911911111111191111111111111111111111111111169111991111111111111111111111111111116111111191116911111111911661111919111111191911116191111911616119119111111991111111191161111116111111111119111111961911611181111161111111111911111961111111611161111111199111111119916111111196111611619111111111191161111111111111111111111191111661691611119111…	6.66333e-74	1	2.46529e-08	1	3.70915e-12	1	0.105253	0.000416795	8.04052e-06	1	1.53042e-09
ENSG00000174607.9	ENSG00000169550.11	0.936711	co	1	2	145	844	0	0	0	999199199999909999999119999999999919919199919999199999999999919990991199911999991999999919999999999999911199999999999999199919191999999999999999999199999999999991999999999999999999999999991919199991999999919999999901999919999999099091919911999999999999999991999999999919999999999911991919999999999991999999999999999999199999999099199999919919999999999999999999999999199909919911999999999999999999999…	1	1	0.000915142	1	1.73061e-136	1	1	1	0.0143885	1	0.335594
ENSG00000164303.9	ENSG00000122121.9	0.930111	co	1	1	106	903	0	0	0	999199999999999999999199999999999919919999911999999999999991919999999999911999991999999999999999999999911199999999999919199919191999999999999999999191999999999999999999999999999999999999991919199999999999999999999991199919999991999999919911999999999999999991999999999919999999999919999999199999999991999999999999999999999999999999919999919999999999199999999999999999199999919999999999999999999999999…	1	0.758563	0.214799	1	1.21754e-71	1	1	0.439071	0.054809	1	0.496941
ENSG00000147113.15	ENSG00000128917.6	0.930799	co	1	1	762	247	0	0	0	191111111911111991199111111991911111111111111911119911999191919911911111111191111111111111111111911911111199111991111111111111111111119111111119111111199119991111111911991191919111111191919119191111911919119119111111991119111199191119119111111111119111111991991911191911191111111111911111999191911911191111111199111911119119111111199111919919111111911191191111111111191111111111991111991991911119119…	8.15123e-97	1	6.07807e-09	1	7.28819e-07	1	0.0147296	0.00442759	7.57885e-07	1	6.73041e-08
ENSG00000176435.6	ENSG00000152583.11	0.931501	co	2	2	936	16	0	0	1	191111111101111111111111111111111111111111111111111111191111111111111100111111111111010111111111011111111111111111111111111111111101111101111019111111111011111101110111111111111111119110111011111101110111111111111101111111111011111111111111111111101111111111111110111111191110011111111111111111111101191111111111111111111111111111111111611111111111101111111111011111111100111111111111911111911111111…	5.77525e-12	0.342976	1	1	0.000100693	0.568638	1	0.810565	0.721874	1	0.329081
ENSG00000131634.12	ENSG00000130300.7	0.938648	co	1	1	988	21	0	0	0	111111111111111111111111111111111111111111111911111111191111111111111111111191111111111111111111111111111111111111111111111111111111111111111119111111111111111111111111191111111111111111111111111111111119111111111111111111111111111111111111111111111111111111111111111111191111111111111111111111111111111111111111111111111111111111119111111111111111111111191111111111111111111111111111111111911111111…	1.21033e-08	1	0.422747	1	0.16849	1	1	0.19292	1	1	1
ENSG00000265519.1	ENSG00000179277.9	0.937483	co	1	1	898	3	3	0	105	111116111111111111111111111111111111116111111116111116111111111111111111111116111111111116111111111111111161111111116111111111111116616111611116161111111111161111111111616116111116116111111111111111166611111611116611111111111111161116111111111111111111111161111111161111611116611111111616116111111611161616111111116681161616111111111111611611111181111611611116111111111116111111111111111611111111111…	0.118129	1	1	1	3.33377e-07	0.000686398	1	1	1	0.0537079	1
ENSG00000174059.15	ENSG00000066056.12	0.934256	co	1	1	861	148	0	0	0	191111111111111991191111111991911111111111111911119911191191919911911111111191111111111111111111111111111191111191111111111111111111111111111119111111111119111111111911991111919111119111911111111111111919111119111111191119111191191111119111111111119111111991191911111111191111111111911111991111111911191111111199111111119119111111199111911911111111911191191111111111111111111111111111991991911119111…	4.27883e-58	1	1.96233e-05	1	9.92429e-10	1	0.792801	0.00218434	0.000126419	1	5.10654e-06
ENSG00000174059.15	ENSG00000113555.5	0.93682	co	1	1	796	206	7	0	0	191111111911111991191111111991911111111111111911119911999191919911911111111191111111111111111111111111111199111991111111111111111111111111111119111111199119911111111911991111919111118111911119191111911919119119111111191119111199191119119111111111119119111991991911111911191111111111911111999191111911191111111199111111119119111111199111919911111111811191191111111111111111111111191111991991911119119…	2.13108e-91	1	2.56179e-07	1	7.58811e-13	1	0.0453256	0.00140718	6.64324e-07	1	6.85201e-08
ENSG00000174059.15	ENSG00000154133.13	0.937206	co	1	1	843	166	0	0	0	191111111111111991191111111991911111111111111911119911991191919911911111111191111111111111111111111111111191111991111111111111111111111111111119111111199119991111111911991191111111111111111119111111111919119119111111991119111191191119119111111111119111111991191911111911191111111111911111191111111911191111111199111111119119111111199111919919111111911191191111111111111111111111111111991991911119111…	1.93498e-71	1	3.07438e-06	1	5.30684e-11	1	0.163196	0.00937794	2.84079e-07	1	8.1978e-08
ENSG00000174059.15	ENSG00000169744.11	0.930862	co	1	1	806	195	8	0	0	191111111911111991191111111991911111111111111911119911999191918911911111111191111111111111111111911911111191111991111191111111111111111111111119111111199119991111111911991191919911111191911119191111911919111119111111191119111111191119119111111111119111911991191911191111191111111111911111999111111911191111111199111111119119111111119111919919111111911191191111111111191111111111911111991991911119119…	1.20334e-87	1	7.3758e-07	1	1.03541e-13	1	0.0918396	0.00262355	2.53282e-06	1	2.11874e-08
ENSG00000179144.4	ENSG00000133561.14	0.931767	co	1	1	925	0	0	0	84	161111111111111111111111111111111111111111111611111611161111611111611111111111111111111111111111111111111111111111111111111111111111111111111116111111116116611111111111611161116111111111611116111111111616111116111111111116111111161116116111111111116111111111161111161111161111111111111111111111111611161111111116111111111111111111116111111611111111111111161111111111111111111111111111611611611111116…	9.90749e-36	1	0.00894001	1	1.97885e-05	1	1	0.134468	0.0137876	1	0.00164268
ENSG00000179144.4	ENSG00000171115.3	0.932877	co	1	1	879	130	0	0	0	191111111111111191191111111111111111111111111911119911991111919111911111111191111111111111111111111111111119111111111111111111111111111111111119111111119119911111111911991191119111111111911119111111911919111119111111111119111191191119119111111111119111111111191911191111191111111111111111191111911911191111111199111911119111111111119111919919111111911111191111111111111111111111111111919991911111119…	4.63744e-53	1	0.000913072	1	1.73801e-08	1	1	0.470536	0.000248226	1	0.000210892
ENSG00000243302.3	ENSG00000230715.3	0.93842	co	1	1	950	45	2	0	12	111111111111111111111111111111811111111111111111111111111111911111111611111119111111111111111111111111111111111111111111111111111111111111111111111111111111111119111111911111119111111111911111111191111111111911111611111191119119111111111111111111111111111111911161191111111111111111111111111111111111111911111111111111191111111111111111911911111111111111111111111111111111161111111111111911111111111…	0.106861	1	0.0108832	1	1	1	1	1	1	0.953143	1
ENSG00000187513.8	ENSG00000176435.6	0.935388	co	1	1	960	32	0	0	17	161111111111111911111111111191111111111111111911111911161111111111111111111191111111111111111111111111111111111111111111111111111111111111111116111111111119111111111111191111111111116111111111111111111111111111111111111111111111191111119111111111111111111111111911111111161111111111911111111111111111161111111111111111111111111111111111611111111111111111111111111111111111111111111111611911611111111…	2.17153e-18	1	0.0289322	1	0.00326664	1	1	0.324437	0.513974	1	0.145178
ENSG00000136167.12	ENSG00000101347.8	0.938103	co	1	1	998	11	0	0	0	111111111111111111111111111111111111111111111111111111191111111111111119111111111111111111111111111111111111111111111111111111111111111111111111111111111111111111111111111111111111111111191111111111119111111111111111111111111111111111111111111111111111111111111111111111111111911111111111111111111111111111111111111111111111111111111111111111111111111111111111111111111911111111111111111111111111111…	0.00230174	1	1	1	0.66925	0.16117	1	1	1	1	0.0707847
ENSG00000249396.1	ENSG00000249166.1	0.937749	co	1	1	337	272	0	0	400	911616699991169191116669196696619161619669661991661699196966666666996691166616116691919166616111111161166969919669619161611661916699199999616961111619669119699116999691119616969666969619966966161191199611169699119696166961161996966699961666166916919666611169666169916661661616966666996969661616196196161961199111166116661996919991696691161666119199199669166611996691619999166119111616119661691161111…	1.96794e-05	1	1	1.40505e-10	1	0.146276	1	0.962993	1	1	0.311285
ENSG00000105374.8	ENSG00000077984.5	0.937763	co	1	1	882	125	2	0	0	111111111111111191111191111191111111111111111911911119191111911111911919119111119111111191111111111111111911111111111119111111119111118111111919111111119111911111111111191111111111111111999191111119119111111191111191111111111111111111111191111111111111111111191119111111191111911111919111111111911199111111111119111111911111111111191111111191111111191111191111191111111991191191119111111111111111111…	3.45855e-15	1	1	4.34654e-16	1	0.87179	1	0.602005	0.677078	1	0.149019
ENSG00000204301.6	ENSG00000130300.7	0.93829	co	1	1	829	179	1	0	0	191111111911111991191111111991111111111111111911119911991191919911911111111191111111111111111111111111111119111991111111111111111111111111111119111111191119911111111911991111919111111191911119191111911919119119111111991111111191191111119111111111119111111991911911111111191111111111911111991111111911191111111199111111119919111111199111911919111111111191191111111111111111111111191111991991911119111…	8.0032e-73	1	3.0944e-08	1	5.18851e-12	1	0.222343	0.000568263	1.0429e-05	1	2.55523e-09
ENSG00000207148.1	ENSG00000186867.9	0.931903	co	1	1	702	300	7	0	0	111119911191191111119991111111111191199919199111111119111111181199119999199111119119919191111111111891191191111111119111111191119191919991119911119911911191191199199111111919191111119119199991911191119111111991119199191911111919991919191199199111111111911911111119118191911919911111119191991111191199111911111111119191919191111911111111191111111111191111111111911111911999191111119191119111111111111…	8.08092e-16	1	1	1.32668e-31	1	5.79393e-05	1	1	1	0.140946	1
ENSG00000149781.11	ENSG00000011600.10	0.932597	co	1	1	962	42	4	0	1	111111111111111111111111111111111111111111111111911111191111111111111919111111111111111111111111111111111111111111111111111111111111111111111111111111119111111111111111111111111111111111191191111111119111111111111191111111111111111111111111111111111111111111111111111111111111911111119111111111111198111111111119111111111111111111111111111191111111111111111111111111111991111111111111111111111111111…	0.144767	0.232461	1	2.30787e-10	1	0.935006	1	0.819626	0.613062	1	0.350726
ENSG00000149781.11	ENSG00000015285.9	0.937117	co	1	1	920	4	3	0	82	111111111111111111111161111111111111111111111111611111161111111111111616111111111111116161111111111111111611111111111111111111116111118111111111111111119111111111111111111111111111111111166161111111116111111111111161111111111111111611111111111111111111111111111116111111111111611116116161111111111166111111111116111111611111111111161111111161111111161111111111111111111661111161111111111111111111111…	0.00172925	0.162246	1	8.79474e-17	1	1	1	1	0.0290398	1	0.14369
ENSG00000176435.6	ENSG00000131634.12	0.938244	co	1	1	977	32	0	0	0	191111111111111111111111111111111111111111111911111111191111111111111111111191111111111111111111111111111111111111111111111111111111111111111119111111111111111111111111191111111111119111111111111111111119111111111111111111111111111111111111111111111111111111111111111111191111111111111111111111111111191111111111111111111111111111119111911111111111111111191111111111111111111111111111911111911111111…	1.92082e-11	1	0.148833	1	0.0363166	1	1	0.291132	0.981342	1	0.752399
ENSG00000113721.12	ENSG00000074181.7	0.937174	co	1	1	930	79	0	0	0	191111111111111911111111111191111111111111111911111911191191919111911111111111111111111111111111111111111111111111111111111111111111111111111119111111111119191111111111991111119111111111911119111111111919111111111111111111111191191111119111111111119111111191111111111111191111111111111111119111111111111111111119111111111119111111119111111911111111111111191111111111111111111111111111911911911111111…	2.64228e-31	1	0.00149017	1	4.15628e-05	1	1	0.000605828	0.0242978	1	0.000138267
ENSG00000169413.2	ENSG00000110077.13	0.931931	co	1	1	931	78	0	0	0	191111111111111111111111111111111111111111111111911111191111111111111119111111111111111191111111111111111111111111119111111111119111111111111111111111119111111111111111111119111111111111199191111111119111111119111111111111111111111119111111111111111111111111111119111111111111911111119191111111111199111111111119119111911111111111111111911191111111111111111111111111111991111111111111111111111111111…	3.72231e-09	1	1	1.14807e-15	1	0.494108	1	1	0.933164	1	0.110107
ENSG00000204482.9	ENSG00000163154.5	0.932023	co	1	1	859	148	2	0	0	191911111111191111111191111111111191111119111111911111191111111111111919199111119111111191111111111111911911111111111111111111119111118111111911111111919111111111111111111119111111111111199191111111119111191199111199111111111111111919111191111111119111111111111919111111111111911111119191111111111199111111111119111111911111111111191111111191111111191111191111111111111991111191119111119111911111111…	6.7113e-11	1	1	4.1808e-30	1	0.471594	1	1	0.154698	1	0.0486986
ENSG00000112799.7	ENSG00000011600.10	0.934381	co	1	1	923	85	1	0	0	111911111111111111111191111111111191111111111111911111191111111111111119119111119111111191111111111111111911111111111111111111119111111111111111111111119111111111111111111119111111111111199191111111119111111111111111111111111111111119111191111111111111111111111119111111111111911119119191111111111199111111111119111911911111111111111111911191111111111111111111111111111991111191111111111111111111111…	0.000214802	1	1	1.37332e-29	1	0.139932	1	1	1	1	1
ENSG00000162631.17	ENSG00000151490.12	0.930404	co	2	2	79	485	0	0	431	999196699969906999966669966696999919919169619966169996999699999966996666911909991999666969999699699999919166999999666666999619191666696669666666966696696999999966666996696966696696966996661619166666666969969666966661969619999666699696919611966996966999699991996096999919699696669916996966969699669661696696666999666669669696999669699669699966669999969966699996666996196666669969996696996999969699996…	1	1	0.233844	1	2.02279e-77	1	1	0.847767	0.183217	1	0.79546
ENSG00000174514.11	ENSG00000169550.11	0.932867	co	1	1	161	848	0	0	0	999199199999919999999119999999999919919199919999199999999999919991991199911999991999999919999999999999911199999999999999199919191999999999999999999199999999999991999999999999999999999999991919199991999999919999999911999919999999199199919911999999999999999991999999999919999999999911991919999999999991999999999999999999199999999999199999919919999999999999999999999999199919919911999999999999999999999…	1	1	8.0198e-07	1	1.20451e-127	1	0.824658	1	0.0397124	1	0.756482
ENSG00000261371.4	ENSG00000169744.11	0.931218	co	1	1	816	0	0	0	193	161111111611111661161111111661611111111111111611116611666161611611611111111161111111111111111111611611111111111661111161111111111111111111111116111111166116661111111611661161616611111161611116161111611616111116111111161116111111161116116111111111116111611661161611161111161111111111611111666111111611161111111166111111116116111111116111616616111111611161161111111111161111111111611111661661611116116…	5.9054e-82	1	1.71892e-07	1	5.76267e-13	1	0.0951683	0.00481576	9.2945e-06	1	2.12539e-07
ENSG00000261371.4	ENSG00000173269.12	0.93832	co	1	1	988	0	0	0	21	111111111111111111111111111111111111111111111111111111111111611111111111111111111111111111111111111111111111111111111111111111111111111111111116111111111111111111111111111111111111116111111111111111111111111111111111111111111111161111111111111111111111111111111111111111161111111111111111111111111111111111111111111111111111111111111111111611111111111111111111111111111111111111111111611611111111111…	4.05802e-07	1	0.422747	1	0.16849	1	0.309181	0.660169	1	1	0.11777
ENSG00000179776.16	ENSG00000004399.11	0.93942	co	1	2	696	65	0	0	0	191110111011111901000110111091011111110111110011110911090101919011011111111101111111111111111111011011111190111001111100111111111111010111111119111110100109001001111011991001010110110101011119101111011919110110111111001110111101190111019111111111110110011091000911101011191011111111011011090101001911191011111100111011110119111111109110910910110101011101191111101111101111111111001111990901911110110…	1.76302e-77	1	3.69962e-10	1	1.19001e-22	1	0.00325335	0.06191	0.105821	1	0.0838588
ENSG00000179776.16	ENSG00000066056.12	0.933299	co	1	1	861	148	0	0	0	191111111111111991191111111991111111111111111911119911191191919911911111111191111111111111111111111111111191111191111111111111111111111111111119111111111119111111111911991111919111119111911119111111111919111119111111191119111191191111119111111111119111111991191911111111191111111111911111991111111911191111111199111111119119111111199111911911111111911191191111111111111111111111111111991991911119111…	4.27883e-58	1	1.96233e-05	1	9.92429e-10	1	0.792801	0.00218434	0.000126419	1	5.10654e-06
ENSG00000179776.16	ENSG00000157510.12	0.936894	co	1	2	671	112	0	0	0	191110111001110901000111111091011111110111110011119910099101919011911101111191111111111111111111911011111199111091110100111111111101011101111019111110100109991101110011991191910011110100901019191111911919010119111111091110111001190110119111111111110110011091001910101011191011111111011111099101191911191911111190110011110119111111199110910910111101001191191111001111101001111011090111991901911119110…	1.50164e-98	1	1	1	6.69437e-25	1	0.545291	0.132557	2.8349e-05	1	3.75399e-05
ENSG00000223865.9	ENSG00000196735.10	0.938723	co	1	1	993	0	3	0	13	161111111111111111111111111111111111111111111111111111161111111111111111111111111111111111111111111111111111111111111111111111111111111111111111111111111111111111111111111111111111111111111111111111116111111111111111111111111111111111111111111111111111111111111111111111111111611111111111111111111111111111111111111111111111111111111111111111111111111111111111111111111661111111111111111111111111111…	3.26556e-05	1	1	1	0.336426	0.187884	1	0.532473	1	1	1
ENSG00000167286.8	ENSG00000145649.7	0.930142	co	1	1	799	209	1	0	0	191911111191111191119991111191111111111111191911911919991991911199919999199111119111119191111111111111111911111111119111911111119191118111111919111111919111911111111111191111111111111119999191111119119119191199119191111119111191111911191191111111111111111111191919111111991111911111119191111111911199111111111119119111911111111111999111111191111111991111191111991111111999111191119111111111911111119…	4.94826e-22	1	1	3.36677e-23	1	0.362325	1	1	1	1	0.0280318
ENSG00000145649.7	ENSG00000105374.8	0.930327	co	1	1	883	125	1	0	0	191111111111111191111191111191111111111111111911911119191111911111911919199111119111111191111111111111111911111111111111111111111111118111111919111111119111911111111111191111111111111111999191111111119119111119111191111111111111111111111191111111111111111111191911111111191111911111919111111111911119111111111119111111911111111111191111111191111111991111111111191111111991111191119111111111911111119…	8.84288e-18	1	1	1.16272e-14	1	1	1	1	0.112505	1	0.0650849
ENSG00000159189.10	ENSG00000010610.8	0.938787	co	1	1	1000	0	1	0	8	111111111111111111111111111111111111111111111111111111161111111111111111111111111111111111111111111111111111111111111111111111111111111111111111111111111111111111111111111111111111111111181111111111111111111111111111111111111111111111111111111111111111111111111111111111111111611111111111111111111111111111111116111111111111111111111111111111111111111111111111111111111111111111111111111111111111111…	0.000822228	1	1	1	1	1	1	1	1	1	0.130365
ENSG00000159189.10	ENSG00000110077.13	0.935561	co	1	1	932	0	0	0	77	161111111111111111111111111111111111111111111111611111161111111111111116111111111111111161111111111111111111111111116111111111116111111111111111111111116111111111111111111116111111111111166161111111116111111116111111111111111111111116111111111111111111111111111116111111111111611111116161111111111166111111111116111111611111111111111111611161111111111111111111111111111661111111111111111111111111111…	7.24165e-09	1	1	6.51109e-16	1	0.392543	1	1	0.992449	1	0.125378
ENSG00000173372.15	ENSG00000010610.8	0.927525	co	1	1	1000	8	1	0	0	111111111111111111111111111111111111111111111111111111191111111111111111111111111111111111111111111111111111111111111111111111111111111111111111111111111111111111111111111111111111111111111111111111111111111111111111111111111111111111111111111111111111111111111111111111111111911111111111111111111111111111111119111111111111111111111111111111111111111111111111111111111181111111111111111111111111111…	0.000822228	1	1	1	1	1	1	0.547356	1	1	0.548485
ENSG00000173372.15	ENSG00000011600.10	0.927108	co	1	1	998	2	9	0	0	111111111111111111111111111111111111111111111111111111111111111111111111111111111111111111111111111111111111111111111111111111111111111111111111111111111111111111111111111111111111111111181111111111111111111111111111111111111111111111111111111111111111111111111111111111111111811111118111111111111111111111111111111111111111111111111111111111111111111111111111111111111181111111111111111111111111111…	0.0919589	1	1	0.0239364	1	1	1	1	1	1	0.349019
ENSG00000173372.15	ENSG00000110077.13	0.920723	co	1	1	930	77	2	0	0	191111111111111111111111111111111111111111111111911111191111111111111119111111111111111191111111111111111111111111119111111111119111111111111111111111119111111111111111111119111111111111199191111111119111111119111111111111111111111119111111111111111111111111111119111111111111911111119191111111111199111111111119111111911111111111111111911191111111111111111111111111111991111181111111111111111111111…	3.50939e-08	1	1	2.46086e-17	1	0.405045	1	1	0.876569	1	0.0964537
ENSG00000173372.15	ENSG00000149781.11	0.922919	co	1	1	965	43	1	0	0	111111111111111111111111111111111111111111111111911111191111111111111919111111111111111111111111111111111111111111111111111111111111111111111111111111119111111111111111111111111111111111191191111111119111111111111191111111111111111111111111111111111111111111111111111111111111911111119111111111111191111111111119111111111111111111111111111191111111111111111111111111111991111111111111111111111111111…	0.112615	0.204586	1	2.09268e-08	1	0.416787	1	1	0.792015	1	0.295625
ENSG00000173372.15	ENSG00000158869.9	0.927612	co	1	1	997	2	10	0	0	111111111111111111111111111111111111111111111111111111181111111111111118111111111111111111111111111111111111111111111111111111111111111111111111111111111111111111111111111111111111111111181111111111111111111111111111111111111111111111111111111111111111111111111111111111111111811111111111111111111111111111111111111111111111111111111111111111111111111111111111111111111881111111111111111111111111111…	0.0480175	1	1	0.579328	1	0.966808	1	1	1	1	0.275975
ENSG00000173269.12	ENSG00000125810.9	0.92185	co	1	1	984	25	0	0	0	111111111111111111111111111111111111111111111111111111191111911111111111111111111111111111111111111111111111111111111111111111111111111111111119111111111111111111111111111111111111119111111111111111111111111111111111111111111111191111111111111111111111111111111111111111191111111111111111111111111111191111111111111111111111111111111111911911111111111111111111111111111111111111111111911911111111111…	1.13253e-08	1	0.289621	1	0.0966378	1	0.180659	0.865008	1	1	0.150535
ENSG00000182578.12	ENSG00000159189.10	0.925358	co	1	1	999	8	0	0	2	111111111111111111111111111111111111111111111111111111111111111111111111111111111111111111111111111111111111111111111111111111111111111111111111111111111111111111111111111119111111111111191111111111111111111111111111111111111111111119111111111111111111111111111111111111111111911111111111111111111111111111111111111111111111111111111111111111111111111111111111111111111911111111111111111111111111111…	0.000328069	1	1	1	1	0.27081	1	1	1	1	0.438938
ENSG00000161940.9	ENSG00000147113.15	0.920653	co	1	1	750	259	0	0	0	191111111911111991199111111991911111111111119911119911999191919911911111111191111111111111111111911911111199111991111111111111111111119111111119111111199119991111111911991191919911119191919119191111911919119119111111991119111199191119119111111111119119111991991911191911191111111111911111999191991911191111111199111911119919111111199111919919111111911191191111191111191111111111991111991991911119119…	4.58743e-99	1	1.53682e-09	1	3.13133e-08	1	0.00553999	0.00683125	2.70336e-06	1	7.30783e-07
ENSG00000143119.11	ENSG00000010610.8	0.925167	co	1	1	992	10	7	0	0	111111111111111111111111111111111111111111111111111111191111111111111118111111111111111111111111111111111111111111111111111111111111111111111111111111111111111111111111111119111111111111181111111111118111111111111111111111111111111111111111111111111111111111111111111111111111911111111111111111111111111111111119111111111111111111111111111111111111111111111111111111111911111111111111111111111111111…	0.00139968	1	1	1	1	1	1	0.436748	1	1	0.011234
ENSG00000143119.11	ENSG00000122122.9	0.924146	co	1	1	909	98	2	0	0	181911111111111111111191111111111111111111111111911119191111111111111919199111119111111191111111111111111911111111119111111111119111111111111111111111119111111111111111111119111111111111199191111119119111191111111111111111111111111111111191111111111111111111111118111111111111911111119191111111111199111111111119119111911111111111191111111191111111191111111111111111111991111191111111111111911111111…	4.67353e-07	1	1	4.27573e-26	1	0.87102	1	1	0.71118	1	0.394511
ENSG00000130300.7	ENSG00000102760.12	0.928102	co	1	1	1008	1	0	0	0	111111111111111111111111111111111111111111111911111111111111111111111111111111111111111111111111111111111111111111111111111111111111111111111111111111111111111111111111111111111111111111111111111111111111111111111111111111111111111111111111111111111111111111111111111111111111111111111111111111111111111111111111111111111111111111111111111111111111111111111111111111111111111111111111111111111111111…	1	1	1	1	1	1	1	1	1	1	1
ENSG00000169744.11	ENSG00000125266.6	0.929598	co	2	2	765	186	2	0	7	191111111911111991191110111991911111111110111911119911999191910901911111111191111111111111111111911911111181111991111191111111111111111111111119111111199119991101111911991191919911110191611119191111911919110119111111191119111111190119119111111111119110911991191911191011191111111111911111999101111911191011111199111811119016111111119111619919111101911191191111111111191111111111900111990991911119119…	3.09432e-93	1	7.22099e-07	1	3.5298e-15	1	0.219368	0.00168412	5.70947e-05	1	9.22049e-07
ENSG00000169744.11	ENSG00000157554.17	0.924482	co	1	1	719	3	3	0	284	161111111611111661161111111661611111111111116611116611666161616616611111111161111111111111111111911611111166111661111166111111111111616111111116111116166116661161111611661161616611116191661616161111616616116116111161661116111166161116116111111111116116611661661616161611161111611111611111666161661611161611111166111611116616111111166111616616116161611161161111661111161611111111661111661661611116116…	9.55899e-111	1	0.0322076	1	1.16866e-20	1	0.687764	0.0534389	2.79725e-06	1	4.51039e-06
ENSG00000147113.15	ENSG00000113555.5	0.923252	co	1	1	760	249	0	0	0	191111111911111991199111111991911111111111111911119911999191919911911111111191111111111111111111911911111199111991111111111111111111119111111119111111199119991111111911991191919111111191919119191111911919119119111111991119111199191119119111111111119119111991991911191911191111111111911111999191911911191111111199111911119119111111199111919919111111911191191111111111191111111111991111991991911119119…	4.70985e-98	1	4.84296e-09	1	5.63256e-07	1	0.0125736	0.00345097	5.82123e-07	1	8.56595e-07
ENSG00000147113.15	ENSG00000130300.7	0.922534	co	1	1	764	245	0	0	0	191111111911111991199111111991911111111111111911119911999191919911911111111191111111111111111111911911111199111991111111111111111111119111111119111111199119991111111911991191919111111191919119191111911919119119111111991119111199191119119111111111119111111991991911191911191111111111911111999191911911191111111199111911119119111111199111919919111111911191191111111111191111111111991111991991911119119…	2.30524e-97	1	7.62209e-09	1	2.09888e-07	1	0.0172226	0.00565763	2.15467e-07	1	1.04111e-07
ENSG00000157510.12	ENSG00000113555.5	0.923303	co	1	2	708	6	0	0	203	161110111601110661061111111661111111111111110611116610666161616611611111111161111111111111111111911111111166111661110100111111111101011101111016111110166106691111110611661191616011111100601116161111611616016116111111061116111066160116116111111111116116111661661610101611161111111111611111666161191611161911111166110111116116111111166110616611111111001161161111000111111011111111061111661661611116116…	1.89947e-91	1	1	1	8.95281e-20	1	0.620439	0.0481065	2.50588e-06	1	2.24265e-07
ENSG00000211679.2	ENSG00000211677.2	0.925079	co	1	1	876	53	8	0	72	191111111191111111111161111161911111111111111611911111669111111111119616111111111191119118111111111911111191111911119111111111111111811111111111111911119111611111111111111111111111111111661111111119116111111111111161111119111161111111111111111111119116111111111111111111111111611191111111111111111161161118111116119111619111111611196111811161111111911111111111691111111661111161111111111111611111111…	2.18374e-16	1	1	0.0382349	1	0.896199	1	0.810686	0.268083	1	0.0270893
ENSG00000176435.6	ENSG00000147113.15	0.928925	co	1	1	763	1	0	0	245	161111111611111661166111111661611111111111111611116611666161616611611111111161111111111111111111611611111166111661111111111111111111116111111116111111166116661111111611661161616111119161616116161111611616116116111111661116111166161116116111111111116111111661661611161611161111111111611111666161611611161111111166111611116116111111166111616616111111611161161111111111161111111111661111661661611116116…	3.36745e-96	1	6.80711e-09	1	1.83673e-07	1	0.0159312	0.00500751	8.64244e-07	1	2.31027e-07
ENSG00000176435.6	ENSG00000154133.13	0.924023	co	1	1	843	1	0	0	165	161111111111111661161111111661611111111111111611116611661161616611611111111161111111111111111111111111111111111661111111111111111111111111111116111111166116661111111611661161111111119111111116111111111616116116111111661116111161161116116111111111116111111661161611111611161111111111611111161111111611161111111166111111116116111111166111616616111111611161161111111111111111111111111111661661611116111…	2.59282e-69	1	3.07438e-06	1	5.30684e-11	1	0.163196	0.00937794	2.1323e-06	1	2.86551e-07
ENSG00000176435.6	ENSG00000169744.11	0.928721	co	1	1	814	2	0	0	193	161111111611111661161111111661611111111111111611116611666161611611611111111161111111111111111111611611111111111661111161111111111111111111111116111111166116661111111611661161616611119161611116161111611616111116111111161116111111161116116111111111116111611661161611161111161111111111611111666111111611161111111166111111116116111111116111616616111111611161161111111111161111111111611111661661611116116…	4.63171e-81	1	1.38141e-07	1	4.09564e-13	1	0.082847	0.00749658	3.12461e-05	1	4.14708e-07
ENSG00000131634.12	ENSG00000095370.18	0.927904	co	1	1	888	121	0	0	0	191111111111111991191111111991111111111111111911111111991191919111911111111191111111111111111111111111111111111911111111111111111111111111111119111111119119111111111111991111119111111111111119111111911119111119111111111111111191111111119111111111119111111991191911111111191111111111111111191111111911191111111199111111119111111111199111911111111111111111191111111111111111111111111111911991911119111…	1.06823e-48	1	1.96994e-05	1	7.10287e-08	1	1	0.000462559	0.000144539	1	3.54886e-07
ENSG00000131634.12	ENSG00000105538.7	0.92305	co	1	2	782	184	0	0	0	191111111111111991101111111991111111111111111911119911990191919911911111111191111111111111111111911911111111111901111191111111111111111111111119111111199110991111111911991191919111111191111111191111911019119119111191991119111191191119110111111111110119111091991911111911191111111111911111991111011911101111111199111911119919111111119110919910111111011101191111191111191111111111910111999991911119119…	2.09473e-78	1	3.95787e-06	1	2.28688e-11	1	0.780822	0.0247717	0.000120617	1	2.31269e-07
ENSG00000131634.12	ENSG00000106991.12	0.925733	co	1	1	988	21	0	0	0	111111111111111111111111111111111111111111111911111111191111111111111111111191111111111111111111111111111111111111111111111111111111111111111119111111111111111111111111191111111111111111111111111111111119111111111111111111111111111111111111111111111111111111111111111111191111111111111111111111111111111111111111111111111111111111119111111111111111111111191111111111111111111111111111111111911111111…	1.21033e-08	1	0.422747	1	0.16849	1	1	0.19292	1	1	1
ENSG00000131634.12	ENSG00000131477.9	0.925989	co	1	1	987	22	0	0	0	111111111111111111111111111111111111111111111911111111191111111111111111111191111111111111111111111111111111111111111111111111111111111111111119111111111111111111111111191111111111111111111111111111111119111111111111111111111111111111111111111111111111111111111111111111191111111111111111111111111111111111111111111111111111111111119111111111111111111111191111111111111111111111111111111111911111111…	4.74085e-09	1	0.384666	1	0.146661	1	1	0.156457	1	1	1
ENSG00000211660.3	ENSG00000211598.2	0.921698	co	1	2	714	91	0	0	162	161111111161111611111160111091611191111111111611611616661961911111919666111111111191616111111111111611611161110990116111111111111116011111911196110916116119911111101611191119111111111111691191190119116616111166119161161116111161190619011111111111116116111190161616911111660111611111906116119111619661161110111096116111616019111611166110111661111111660111961101661111161969111161111111111191610111101…	1.06859e-24	1	1	0.386442	1	0.856901	1	1	0.29204	1	0.00880416
ENSG00000174059.15	ENSG00000120279.6	0.9296	co	1	1	759	246	4	0	0	191111111911111991198111111991911111111111119911119911999191919911911111111191111111111111111111911911111199111991111199111111111111111111111119111111199119991111111911991191919111119181911119191111911919119119111111991119111191191119119111111111119119911991991911191911191111111111911111999191991911191111111199111911119119111111119111919919119191911191191111191111191111111111991111999991911119119…	3.95873e-106	1	3.9002e-07	1	2.34604e-17	1	0.0478116	0.00153601	1.0847e-07	1	3.46835e-08
ENSG00000174059.15	ENSG00000131634.12	0.928484	co	1	1	938	71	0	0	0	191111111111111911111111111191911111111111111911119911191111911111111111111191111111111111111111111111111191111111111111111111111111111111111119111111111119111111111911191111111111111111111111111111111919111111111111111111111111191111119111111111111111111111111911111111191111111111911111191111111911191111111191111111111119111111119111911911111111111111191111111111111111111111111111911911911111111…	6.93301e-30	1	0.00331867	1	0.000135054	1	1	0.0753539	0.0583813	1	0.00761548
ENSG00000174059.15	ENSG00000157554.17	0.925512	co	1	1	720	284	5	0	0	191111111911111991198111111991911111111111119911119911999191919919911111111191111111111111111111811911111199111991111199111111111111919111111119111119199119991191111911991191919911119181991919191111919919119119111191991119111199191119119111111111119119911991991919191911191111911111911111999191991911191911111199111911119919111111199111919919119191911191191111991111191911111111991111991991911119119…	2.51063e-115	1	0.0661355	1	1.42134e-20	1	0.497639	0.0586511	8.73719e-07	1	1.01154e-06
ENSG00000141968.6	ENSG00000122122.9	0.922667	co	1	1	732	176	3	0	98	191619911111191191119961111111111191111111111919611916161111911119919696166111116111919161111111111111911619111111116111911111916111111111111919111911916111111199111111191116119111111191966961111116916119161199119199111119111191111919191169119111119111111111191919111191991111611119116169111111111166111111111196916991611911111911961111111161111111961111191111911111911669191169118111119111611111111…	4.1217e-25	1	1	5.7933e-40	1	0.125935	1	0.840737	1	1	0.214648
ENSG00000276668.1	ENSG00000275612.1	0.922606	co	1	2	157	494	1	0	350	996199669666666999691116999966999919919066666966196999999196969966991166911999961669616619699969969999910109969969966996199669691699999669966169999199196166969691996999999996969996699996961119166691696666916999999911966616999666069669919911966699619969696991996966999919699666669611991919969669619611669969999999996966166699696696699999919916669196666969969999996699199696619116696966996666999999699…	1	1	1.03588e-07	1	4.09878e-113	1	0.434693	1	0.276615	0.942018	1
ENSG00000110077.13	ENSG00000010610.8	0.9291	co	1	1	931	77	1	0	0	191111111111111111111111111111111111111111111111911111191111111111111119111111111111111191111111111111111111111111119111111111119111111111111111111111119111111111111111111119111111111111199191111111119111111119111111111111111111111119111111111111111111111111111119111111111111911111119191111111111199111111111119111111911111111111111111911191111111111111111111111111111991111111111111111111111111111…	1.62e-08	1	1	1.14807e-15	1	0.318062	1	1	0.933164	1	0.110107
ENSG00000221978.10	ENSG00000173209.21	0.924059	co	1	1	918	0	0	0	91	111111111111111111111111111111111161111111161111111111111111161161116611111111111111111111111116111111111111111111111111611161111111111111111111111111111111111116111111111111116111111111116161111161111111111161111611111161116116111111111116111161111111111111611161111111111111111116111111111616111111116111111111111111111111111111111611111111111116111111111111161111111111161161111111111161111111111…	1	0.468975	0.0891232	4.42199e-12	1	0.199729	1	1	1	0.646522	1
ENSG00000136167.12	ENSG00000010610.8	0.921079	co	1	1	995	14	0	0	0	111111111111111111111111111111111111111111111111111111191111111111111119111111111111111111111111111111111111111111111111111111111111111111111111111111111111111111111111111111111111111111191111111111119111111111111111111111111111111111111111111111111111111111111111111111111111911111111111111111111111111111111119111111111111111111111111111111111111111111111111111111111911111111111111111111111111111…	0.000182646	1	1	1	1	0.444331	1	0.784427	1	1	0.028245
ENSG00000211895.4	ENSG00000132465.9	0.925125	co	1	2	837	5	6	0	130	161111111161111111111161111061601111111111111611118611661111111111111616111111111111116111111111111611111161111110116111111110111111111111111116111111116011611111101611111111111111111111691118111111116616111111111061161116111161111111111111111111106116111111161116111111661111611111111111111111611661161111111116116111116111111611196110111161111181611111161111111111111661111161111111111111611111111…	2.69198e-21	1	1	1	1	1	1	0.403234	0.0596829	1	0.000594329
ENSG00000079557.4	ENSG00000009765.13	0.922925	co	1	1	83	926	0	0	0	999199999999999999999199999999999919919999919999999999999991919999999999911999991999999999999999999999919199999999999999199919999999999999999999999999999999999999999999999999999999999999991919199999999999999999999991999919999999999999919911999999999999999991999999999919999999999919999999999999999991999999999999999999999999999999999999919999999999999999999999999999199999999999999999999999999999999…	0.950852	1	0.913147	1	1.98279e-72	1	1	0.829328	0.0680533	0.986039	1
ENSG00000204301.6	ENSG00000128917.6	0.925855	co	1	1	817	192	0	0	0	191111111911111991191111111991111111111111111911119911999191919911911111111191111111111111111111111111111199111991111111111111111111111111111119111111199119911111111911991111919111111191911119191111911919119119111111991111111191191111119111111111119111111991911911111911191111111111911111991111111911191111111199111111119919111111199111911919111111111191191111111111111111111111191111991991911119111…	8.00431e-74	1	7.84338e-09	1	4.52209e-10	1	0.0513214	0.000520783	1.05623e-05	1	1.10878e-10
ENSG00000204301.6	ENSG00000147113.15	0.922214	co	1	1	760	249	0	0	0	191111111911111991199111111991911111111111111911119911999191919911911111111191111111111111111111911911111199111991111111111111111111119111111119111111199119991111111911991191919111111191919119191111911919119119111111991119111199191119119111111111119111111991991911191911191111111111911111999191911911191111111199111911119919111111199111919919111111911191191111111111191111111111991111991991911119119…	2.70244e-96	1	4.84296e-09	1	1.22807e-07	1	0.0261852	0.00654597	5.82123e-07	1	4.33104e-08
ENSG00000149781.11	ENSG00000010610.8	0.922092	co	1	1	965	35	1	0	8	111111111111111111111111111111111111111111111111911111161111111111111919111111111111111111111111111111111111111111111111111111111111111111111111111111119111111111111111111111111111111111191191111111119111111111111191111111111111111111111111111111111111111111111111111111111111611111119111111111111191111111111116111111111111111111111111111191111111111111111111111111111991111111111111111111111111111…	0.112615	0.204586	1	2.09268e-08	1	0.416787	1	1	0.792015	1	0.295625
ENSG00000149781.11	ENSG00000102879.14	0.925271	co	1	1	949	9	2	0	49	111111111111111111111111111111111111111111111111611111161111111111111616116111111111111111111111111111111611111111111111111111111111118111111111111111119111111111111111111111111111111111161161111111116111111111111191111111111111111111111111111111111111111111111111111111111111611111116111111111111196111111111119111111111111111111161111111161111111111111111111111111111661111111111111111111111111111…	0.0195688	0.480898	1	1.00802e-11	1	1	1	1	0.181885	1	0.0535952
ENSG00000149781.11	ENSG00000110876.9	0.925341	co	1	1	950	56	3	0	0	111111111111111111111191111111111111111111111111911111191111111111111919111111111111111191111111111111111111111111111111111111119111111111111111111111119111111111111111111119111111111111191191111111119111111111111191111111111111111111111111111111111111111111111111111111111111911111119111111111111199111111111119111111811111111111111111111191111111111111111111111111111991111191111111111111111111111…	0.00244946	0.546578	1	6.99276e-16	1	1	1	1	0.200777	1	0.063054
ENSG00000242574.7	ENSG00000223865.9	0.921784	co	2	2	926	4	2	0	0	111111111111111111111111111111111111111111111111011111101111111111110010111111111111111101111111111111111111111111111111011111111111111111111111111111110111111111111111111119111111111111101111111111110111100111111101111111111111011110111111111111111111111111111111111111111111011111110111111111011110111111111118111101011111111111101111111101111111111111111111111111111001101101111111110111111111111…	1.92785e-06	1	1	2.11716e-10	1	0.275777	1	0.510068	1	0.808529	1
ENSG00000176435.6	ENSG00000066056.12	0.929019	co	1	1	863	146	0	0	0	191111111111111991191111111991111111111111111911119911191191919911911111111191111111111111111111111111111191111191111111111111111111111111111119111111111119111111111911991111919111119111911111111111111919111119111111191119111191191111119111111111119111111991191911111111191111111111911111991111111911191111111199111111119119111111199111911911111111911191191111111111111111111111111111991991911119111…	4.27513e-57	1	2.40288e-05	1	1.36847e-09	1	0.873418	0.00294932	0.000161996	1	7.88728e-06
ENSG00000176435.6	ENSG00000113555.5	0.929361	co	1	1	805	204	0	0	0	191111111911111991191111111991111111111111111911119911999191919911911111111191111111111111111111111111111199111991111111111111111111111111111119111111199119911111111911991111919111119111911119191111911919119119111111191119111199191119119111111111119119111991991911111911191111111111911111999191111911191111111199111111119119111111199111919911111111111191191111111111111111111111191111991991911119119…	3.64299e-86	1	5.12159e-08	1	3.44152e-12	1	0.0857769	0.00228994	2.21934e-06	1	5.46883e-08
ENSG00000176435.6	ENSG00000120279.6	0.928527	co	1	1	764	245	0	0	0	191111111911111991191111111991911111111111119911119911999191919911911111111191111111111111111111911911111119111991111199111111111111111111111119111111199119991111111911991191919111119111911119191111911919119119111111991119111191191119119111111111119119911991991911191911191111111111911111999191991911191111111199111911119119111111119111919919119191911191191111191111191111111111991111999991911119119…	5.95831e-103	1	8.20084e-08	1	5.88392e-17	1	0.0672645	0.00294344	2.15467e-07	1	1.04111e-07
ENSG00000176435.6	ENSG00000125810.9	0.928068	co	1	1	985	24	0	0	0	191111111111111111111111111111111111111111111111111111191111111111111111111111111111111111111111111111111111111111111111111111111111111111111119111111111111111111111111111111111111119111111111111111111111111111111111111111111111191111111111111111111111111111111111111111191111111111111111111111111111191111111111111111111111111111111111911111111111111111111111111111111111111111111111911111911111111…	2.78468e-08	1	0.318389	1	0.111071	1	0.92022	0.997324	1	1	0.183204
ENSG00000176435.6	ENSG00000131477.9	0.921595	co	1	1	990	19	0	0	0	191111111111111111111111111111111111111111111911111111191111111111111111111111111111111111111111111111111111111111111111111111111111111111111119111111111111111111111111111111111111119111111111111111111111111111111111111111111111111111111111111111111111111111111111111111191111111111111111111111111111191111111111111111111111111111111111911111111111111111111111111111111111111111111111911111911111111…	2.37739e-06	1	0.51044	1	0.222277	1	1	1	1	1	0.843262
ENSG00000113721.12	ENSG00000020181.16	0.924067	co	1	1	815	194	0	0	0	191111111911111991191111111991111111111111111911119911999191919111911111111191111111111111111111111911111199111991111111111111111111119111111119111111191119991111111911991191919911111191911119191111911919111119111191991119111191199111119111111111119119911991191911191111191111111111111111999111111911191111111199111111119119111111119111919919111111911111191111111111191111111111991111991991911119119…	6.52378e-75	1	1.54108e-07	1	4.85873e-13	1	1	0.000155512	4.25111e-09	1	1.13743e-09
ENSG00000173269.12	ENSG00000162618.11	0.927631	co	1	1	909	4	0	0	96	161111111111111611161111111161611111111111111611116611161111616111111111111161111111111111111111111111111111111111111111111111111111111111111116111111161116161111111611661161611111119111111116111111111616111111111111111116111111161111116111111111116111111161111611111111161111111111111111661111111611161111111161111111111116111111116111616611111111111161161111111111111111111111111111611611611116111…	7.7757e-41	1	0.00208275	1	1.7878e-06	1	0.934885	0.0731451	0.00206632	1	0.000529668
ENSG00000211598.2	ENSG00000211592.5	0.926287	co	1	1	826	171	12	0	0	191111111191111911111198111191911111111111111911911919991191111111111999111111111111919118111111111911911191111118119111111111111119111111111119811119119111911111111911111111111111111111911111111111119919111199111191191119111191111911111111111111119119111111191919111111991111911111119119111111911991191118111119119111919111111911199111111991111111991111191111991111191991111191111111111111911111111…	3.03026e-29	1	1	1	1	1	1	1	0.0104918	1	0.00669456
ENSG00000180353.9	ENSG00000010610.8	0.928762	co	1	1	995	5	1	0	8	111111111111111111111111111111111111111111111111111111161111111111111111111111111111111111111111111111111111111111111111111111111111111111111111111111111111111111111111111111111111111111181111111111119111111111111111111111111111111111111111111111111111111111111111111111111111611111111111111111111111111111111116111111111111111111111111111111111111111111111111111111111911111111111111111111111111111…	0.000182646	1	1	1	1	0.444331	1	0.784427	1	1	0.028245
ENSG00000180353.9	ENSG00000028137.15	0.926627	co	1	1	996	7	2	0	4	111111111111111111111111111111111111111111111111111111161111111111111111111111111111111111111111111111111111111111111111111111111111111111111111111111111111111111111111111111111111111111111111111111119111111111111111111111111111111111111111111111111111111111111111111111111111911111111111111111111111111111111116111111111111111111111111111111111111111111111111111111111981111111111111111111111111111…	0.000428092	1	1	1	0.508512	0.227235	1	0.947262	1	1	0.217152
ENSG00000136250.10	ENSG00000123338.11	0.920528	co	1	1	741	268	0	0	0	191911911111191191119191111111111191111119111919911919991111911111919999199191119111119191111111111111911919111111119191911911119119111111111119111111919119911199111111191199119111119191999991111119119119191199119199111119111191191919191191111111119111111111191919111191911111911119119199111111991999191111111199119991911911111911991111911191111111991191191111991111911999111199119111119111911111119…	1.36166e-29	1	1	1.12918e-32	1	0.348337	1	1	1	1	0.38538
ENSG00000261371.4	ENSG00000133561.14	0.921393	co	1	1	925	0	0	0	84	161111111111111111111111111111111111111111111611111611161111611111611111111111111111111111111111111111111111111111111111111111111111111111111116111111116116611111111111611161116111111111611116111111111616111116111111111116111111161116116111111111116111111111161111161111161111111111111111111111111611161111111116111111111111111111116111111611111111111111161111111111111111111111111111611611611111116…	9.90749e-36	1	0.00894001	1	1.97885e-05	1	1	0.134468	0.0137876	1	0.00164268
ENSG00000261371.4	ENSG00000134954.13	0.92467	co	1	1	1007	0	0	0	2	111111111111111111111111111111111111111111111111111111111111111111111111111111111111111111111111111111111111111111111111111111111111111111111116111111111111111111111111111111111111111111111111111111111111111111111111111111111111111111111111111111111111111111111111111111111111111111111111111111111111111111111111111111111111111111111111111111111111111111111111111111111111111111111111111111111111111…	0.489806	1	1	1	1	1	1	1	1	1	1
ENSG00000261371.4	ENSG00000136237.17	0.921824	co	2	2	743	0	0	0	114	101111111011111601000111111101011111110111111011110611061161016010011111111161111111110111111111611011111160111001111161111111111111611111111116111110100110011101111011661106106611110161661116161111010616111616110101661116111161061110116111111111116110011011601010101011601111111111011111160111601611101611111100116011110016111011110111016610111101011161161111161111101111111111101111060601011116110…	5.67848e-92	1	0.310816	1	6.65418e-17	1	0.907517	0.029865	1.47146e-05	1	1.72668e-07
ENSG00000066336.10	ENSG00000015285.9	0.928487	co	1	1	920	83	6	0	0	111111111111111111111191111111111111111111111111911111191111111111111919111111118111119191111111111111111911111111111111111111119111118111111111111111111111111111111111111111111111111111199191111111119111111111111191111111111111111911111181111111111111111111111119111111111111911119119191111111111199111111111119111111911111111111191111111191111111191111111111111111111991111191111111111111111111111…	0.00172925	0.162246	1	1.11798e-19	1	0.67782	1	1	0.0864798	1	0.231627
ENSG00000179776.16	ENSG00000102755.9	0.929123	co	1	1	887	122	0	0	0	191119111911111991111111111191911111111111111911119911199191919111911111111191111111111111111111111111111191111111111111111111111111111111111119111111199119991111111911991191119111111111911119111111911919111111111111111111111111191111119111111111111111911191111911191111191111111111911111999111111911191111111191111111111119111111119111919911111111111111191111111111191111111111191111991911911119111…	1.08887e-53	1	0.00186162	1	6.07903e-08	1	0.112033	0.00771691	1.78244e-05	1	4.37431e-06
ENSG00000179776.16	ENSG00000120318.14	0.921776	co	1	2	733	222	0	0	0	191110111911111991191111111991111111110110119911119911999191919911911111111191111111111111111111011911111199111991111191111111111111111111110119111111199109901011111911991100919910110191911119191111911909119119111191091110111199191119119111111111119119011991991911191911191111111111911111999191901911191111111190110011119119111111199111919919111101911191191111191111191111111111190111991991911119111…	2.97058e-83	1	2.46025e-05	1	1.04512e-17	1	0.095718	0.368625	0.000373219	1	0.000782724
ENSG00000179776.16	ENSG00000128917.6	0.926343	co	1	1	855	154	0	0	0	191111111911111991191111111991111111111111111911119911999111919911911111111191111111111111111111111111111191111191111111111111111111111111111119111111199119911111111911991111919111111111911119191111911919111111111111191111111191191111119111111111119111111991111911111911191111111111911111991111111911191111111199111111119119111111119111911911111111111191191111111111111111111111111111991991911119111…	2.78095e-59	1	5.64081e-07	1	1.46506e-07	1	0.018355	0.000328445	1.09704e-05	1	1.08987e-07
ENSG00000179776.16	ENSG00000131634.12	0.923625	co	1	1	938	71	0	0	0	191111111111111911111111111191111111111111111911111911191111919111111111111191111111111111111111111111111191111111111111111111111111111111111119111111111119111111111111991111111111111111111119111111111919111111111111111111111111191111119111111111111111111191111911111111191111111111111111191111111911191111111111111111111119111111119111911911111111111111191111111111111111111111111111991911911111111…	6.93301e-30	1	0.00331867	1	0.000135054	1	1	0.0753539	0.00236087	1	0.000855687
ENSG00000223865.9	ENSG00000204257.13	0.923954	co	1	1	995	0	14	0	0	111111111111111111111111111111111111111111111111111111181111111111111111111111111111111111111111111111111111111111111111111111111111111111111111111111111111111111111111111111111111111111181111111111111111111111111111111111111111111111111111111111111111111111111111111111111111811111111111111111111181111111111118111111111111111111111111111111111111111111111111111111111881111111111111111111111111111…	0.000182646	1	1	1	0.443161	1	1	0.784427	1	1	0.170125
ENSG00000223865.9	ENSG00000204287.12	0.92533	co	1	1	993	0	16	0	0	111111111111111111111111111111111111111111111111111111181111111111111111111111111111111111111111111111111111111111111111111111111111111111111111111111111111111111111111111118111111111111181111111111118111111111111111111111111111111111111111111111111111111111111111111111111111811111111111111111111111111111111118111111111111111111111111111111111111111111111111111111111881111111111111111111111111111…	3.26556e-05	1	1	1	0.336426	1	1	0.532473	1	1	0.339389
ENSG00000116218.11	ENSG00000113578.16	0.922284	co	1	2	84	859	0	0	0	999199999999909999099099999999999919919199919909199999999990909099999999911999091909999999999999999999911199999999999999099919191999999999999999999099990099999999999999999999909999099099991919199999999999999999999991990919999999999999919911999999999999999991999999990919999999999919999909999999999991999999999999999999099999999999999999909999999999990999999099999999199999999990999999990999999999999…	1	1	0.169666	1	4.79416e-81	1	1	1	0.0770953	1	0.861995
ENSG00000145649.7	ENSG00000077984.5	0.929898	co	1	1	865	142	2	0	0	191111111111111191111191111191111111111111111911911119191111911111911919199111119111111191111111111111111911111111111119111111119111118111111919111111119111911111111111191111111111111111999191111119119119111199111191111111111111111111111191111111111111111111191919111111191111911111119111111111911199111111111119111111911111111111191111111191111111991111191111191111111991191191119111111111911111119…	8.46571e-18	1	1	4.68679e-18	1	1	1	0.746289	0.417673	1	0.145236
ENSG00000145649.7	ENSG00000113088.5	0.920376	co	1	1	673	335	1	0	0	191911911191191191119991111191111191199111191919911919991991919991919999199191119111119191111111111111911999111191119199911111119119118191111919111119919111911111119911191199119111119191999991111119119919191199119191191119111191111919199199111111119119111111191919191911991111911919919199111111999199191111111199119111911111111991999111191199111111991191191111991111111999191191119111111991911111119…	8.44074e-39	1	1	3.76014e-18	1	1	1	0.105443	0.433201	1	0.00328444
ENSG00000145649.7	ENSG00000116824.4	0.928511	co	1	1	825	183	1	0	0	191911111111111191111991111191111111111111111911911119191991911111919999199111119111119191111111111111111911111111119111911111119191118111111919111111119111911111111111191119111111111111999191111119119119191199119191111111111111111911111191111111111111111111191919111111991111911111119191111111911199111111111119119111911111111111991111111191111111991111111111991111111999111191119111111111911111119…	2.55058e-20	1	1	1.56244e-20	1	0.223655	1	1	0.763185	1	0.0751738
ENSG00000237471.1	ENSG00000229628.1	0.925601	co	1	1	230	258	6	0	515	191666616691661691699699611661911166661619166696616616666961669969969969696661616166699191166611911666666666611961119669611696619699616691116969696916969669991166669961966699699616666669999999699666969666696669116696696669161966666616166666161166119616616696666969191666961966966669616661699666691999661616161669619661666969118611666118966666966666696666691911996116666969961166691666666969611116166…	2.4733e-55	1	1	4.87212e-16	1	1	1	1	1	1	0.198408
ENSG00000123338.11	ENSG00000010610.8	0.923385	co	1	1	765	236	0	0	8	191911911111191191119191111111111191111111111919911919161111911111919999199191119111119191111111111111911919111111119111911111119119111111111119111111919111911199111111191199119111111191999991111119119119191199111199111119111191191919191191111111119111111111191119111191911111611119119199111111191199111111111196119991911111111911991111911191111111991191191111911111911999111199119111119111911111111…	6.36858e-24	1	1	6.67018e-36	1	0.870628	1	1	1	1	0.607297
ENSG00000123338.11	ENSG00000110077.13	0.923939	co	1	1	763	245	1	0	0	191911911111191191119191111111111191111111111919911919191111911111919999199191119111119191111111111111911919111111119111911111119119111111111119111111919111911199111111191899119111111191999991111119119119191199111199111119111191191919191191111111119111111111191119111191911111911119119199111111191199111111111199119991911111111911991111911191111111991191191111911111911999111199119111119111911111111…	6.33691e-24	1	1	1.25521e-36	1	0.698192	1	1	1	1	0.665686
ENSG00000159189.10	ENSG00000158869.9	0.929181	co	1	1	998	2	9	0	0	111111111111111111111111111111111111111111111111111111181111111111111118111111111111111111111111111111111111111111111111111111111111111111111111111111111111111111111111111111111111111111181111111111111111111111111111111111111111111111111111111111111111111111111111111111111111811111111111111111111111111111111111111111111111111111111111111111111111111111111111111111111811111111111111111111111111111…	0.0919589	1	1	0.47721	1	1	1	1	1	1	0.0707847
ENSG00000111801.14	ENSG00000026950.15	0.922333	co	1	1	1001	7	1	0	0	111111111111111111111111111111111111111111111111111111111111111111111111111111111111111111111111111111111111111111111111111111111111111111111111111111111111111111111111111111111111111111111111111111111111111111111111111111111111111111111111111111111111111111111111111111111111911111111111111111111111111111111111111111111111111111111111111111111111111111111111111111111111111111111111111111118111111…	0.155607	1	1	1	1	0.721015	1	1	1	1	1
ENSG00000198844.9	ENSG00000113555.5	0.925942	co	1	1	756	253	0	0	0	191119111911111991191111111991911111111111111911119911999191919911911111111191111111111111111111911911111199111991111111111111111111111111111119111111199119991111111911991191919111111191911119191111911919119119111191991119111199199119119111111111119119111991991911191911191111111111911111999191911911191111111199111911119119111111199111919919111191911191191111191111191111111111991111999991911119119…	2.49611e-95	1	2.85769e-07	1	7.06943e-16	1	0.218521	0.00207135	5.69713e-06	1	2.40337e-06
ENSG00000103168.15	ENSG00000102901.11	0.921991	co	1	1	992	8	9	0	0	111111111111111111111111111111811111111111111111111111111111111111111111111111111111111111111111111111111111111111111111111111111111111111111118111111111111111811111111111111111111118111111111111191111111111111111911111111111111111111111111111111111111111111111111111111111111111111111111111111111111111111111111111111111111111111111111111111111111111111111111111111111111111111111111111111111111111…	1	0.998359	0.616079	1	0.29306	0.82554	1	1	1	1	0.629036
ENSG00000154133.13	ENSG00000120318.14	0.922833	co	1	2	731	12	0	0	222	161110111611111661061111111661911111110110116611116611666161616611611111111161111111111111111111011611111166111661111161111111111111111111110116111111166106691111111611661090616610110161611116161111611616116116111161961119111166161116116111111111116116011661661611161611161111111111611111666161611611161111111169111001116116111111166111616616111101611161161111161111161111111111160111660661611116110…	3.22001e-90	1	4.62921e-06	1	1.20036e-19	1	0.145257	0.224402	0.00429907	1	0.00334973
ENSG00000154133.13	ENSG00000131634.12	0.927963	co	1	1	842	144	2	0	21	191111111111111991191111111991911111111111111611119911961191919911911111111161111111111111111111111111111111111991111111111111111111111111111116111111199119991111111911961191118111111111111119111111111916119119111111991119111191191119119111111111119111111991191911111911161111111111911111191111111911191111111199111111119119111111196111919919111111911191161111111111111111111111111111991991611119111…	5.66827e-72	1	2.76905e-06	1	4.50106e-11	1	0.278952	0.016627	2.45503e-07	1	6.4447e-08
ENSG00000211772.7	ENSG00000147168.11	0.925821	co	1	1	859	148	2	0	0	191111111111111191111191111191111111111111111911911119991111911111919919199111119111119111111111111111111911111111119111911111119111118111111111111111119111911111111111191111111111111111999191111119119111111199119191111111111111111911111191111111111111111111191919111111991111911111119111111111911199111111111119119111911111111111191111111191111111991111111111991111111991111191111111111111911111111…	1.34417e-15	1	1	5.63705e-14	1	0.161858	1	1	0.490851	1	0.257627
ENSG00000122122.9	ENSG00000015285.9	0.923296	co	1	1	892	115	2	0	0	111911111111111111111191111111111111111111111111911119191111111111111919199111119111119191111111111111111911111111119111111111119111118111111111111111119111111111111111111119111111111111199191111119119111191111111191111111111111111911111191111111111111111111111119111111111111911119119191111111111199111111111119119111911111111111191111111191111111191111111111111111111991111191111111111111911111111…	8.73245e-07	1	1	1.20076e-24	1	0.827845	1	1	0.426498	1	0.662953
ENSG00000122122.9	ENSG00000110876.9	0.927758	co	1	1	908	99	2	0	0	111911111111111111111191111111111111111111111111911119191111111111111919199111119111111191111111111111111911111111119111111111119111111111111111111111119111111111111111111119111111111111199191111119119111191111111111111111111111111111111191111111111111111111111111111111111111911111119191111111111199111111111119119111911111111111191111111191111111191111111111111111111991111191111111111111911111111…	8.27733e-07	1	1	4.81704e-28	1	1	1	1	0.668852	1	0.505039
ENSG00000232271.1	ENSG00000228888.1	0.924584	co	1	1	408	146	0	0	455	166619611191161111669661611661611161169619666666616619696961661616666999166166116166969166111611611111166699111661119169611161616196611191119966111619666166691196169611661999969616619169996969661166666619166696119696661161116999661616166166111166116116111666611619161161961616911169616166616661196996161611111166119661666666111961696611661666116161661166161161961116611999161196669111666911111116116…	7.95323e-72	1	1	3.2014e-30	1	1	1	0.886795	1	1	0.0764217
ENSG00000147168.11	ENSG00000116824.4	0.922568	co	1	1	831	176	2	0	0	191911111111111111111991111191111111111111111111911119191991911111919999199111119111119191111111111111111911111111119111911111119191118111111919111111119111911111111111191119111111111111999191111119119111191199119191111111111111111911111191111111111111111111111119111111991111911111119191111111911199111111111119119111911111111111991111111191111111991111111111991111111999111191119111111111911111111…	4.27122e-17	1	1	1.56726e-21	1	0.10033	1	1	1	1	0.133914
ENSG00000187513.8	ENSG00000131634.12	0.922121	co	1	1	955	54	0	0	0	191111111111111911111111111191111111111111111911111911191111111111111111111191111111111111111111111111111111111111111111111111111111111111111119111111111119111111111111191111111111111111111111111111111119111111111111111111111111191111119111111111111111111111111911111111191111111111911111111111111111191111111111111111111111111111119111111111111111111111191111111111111111111111111111111911911111111…	1.8846e-22	1	0.0177685	1	0.00159464	1	1	0.01917	0.32495	1	0.0277556
ENSG00000074181.7	ENSG00000020181.16	0.924847	co	1	1	814	194	1	0	0	191111111911111991191111111991111111111111111911119911999191919111911111111191111111111111111111111911111199111991111111111111111111119111111119111111191119991111111911991191919911111191911119191111911919111119111191991119111191199111119111111111119119911991191911191111191111111111111111999111111911191111111199111111119119111111119111919919111111911111191111111111191111111111991111991991911119119…	1.85276e-75	1	1.38141e-07	1	4.09564e-13	1	1	0.000132343	3.64266e-09	1	8.80856e-10
ENSG00000102879.14	ENSG00000023892.10	0.929432	co	2	2	844	142	2	0	0	111910111111111111111991111111111191111110111111911119191111111101911919199111119111119191111111111111911911111111119111911111119111118111911110111111119111101119111111111110111111111101199191111119119111191119119191111111111111111911111191111111111111111111191911111111111111911119119191111111101199111111111119111101911111111111191111110191111111991111191111911111111991191101110111110111111111111…	2.64173e-08	1	1	7.79522e-31	1	0.0691098	1	1	1	1	0.500067
ENSG00000170989.8	ENSG00000116016.12	0.92913	co	1	1	969	40	0	0	0	191111111111111111111111111111111111111111111911111111191111911111111111111111111111111111111111111111111111111111111111111111111111111111111119111111111119191111111111111111111111111111111111111111111111111111111111191111111111191111111111111111111111111111111111111111191111111111111111111111111911191111111111111111111111111111111111911911111111111111111111111111111111111111111111111911111111111…	1.69683e-16	1	0.348416	1	0.0117577	1	1	0.509928	0.459023	1	0.138525
ENSG00000170989.8	ENSG00000120279.6	0.922365	co	1	1	763	245	1	0	0	191111111911111991191111111991911111111111119911119911999191919911911111111191111111111111111111911911111189111991111199111111111111111111111119111111199119991111111911991191919111119111911119191111911919119119111111991119111191191119119111111111119119911991991911191911191111111111911111999191991911191111111199111911119119111111119111919919119191911191191111191111191111111111991111999991911119119…	1.39218e-103	1	7.36351e-08	1	4.89813e-17	1	0.0628874	0.0025896	1.87976e-07	1	8.37566e-08
ENSG00000170989.8	ENSG00000130300.7	0.926053	co	1	1	969	40	0	0	0	191111111111111111111111111111111111111111111911111111191111911111111111111111111111111111111111111111111111111111111111111111111111111111111119111111111119191111111111111111111111111111111111111111111111111111111111191111111111191111111111111111111111111111111111111111191111111111111111111111111911191111111111111111111111111111111111911911111111111111111111111111111111111111111111111911111111111…	1.69683e-16	1	0.348416	1	0.0117577	1	1	0.509928	0.459023	1	0.138525
ENSG00000198844.9	ENSG00000179776.16	0.920195	co	1	1	761	183	1	0	64	161119111911111691191111111961911111111111111911119611969191616911911111111191111111111111111111911911111169111991111111111111111111111111111116111111199116991111111911661191919111118191911116191111911616119119111191991119111191169119116111111111119119111961991611191911161111111111911111969191911611161111111199111911119116111111196111619619111191911191161111191111191111111111991111669691611119119…	2.83926e-92	1	4.79343e-07	1	3.39167e-17	1	0.286719	0.00199839	1.04812e-05	1	1.04839e-06
ENSG00000082074.14	ENSG00000081237.17	0.924128	co	1	1	849	160	0	0	0	191111111111111191111191111111911111111111111919911919191111911111911911119111111111119191111111111111911119111111119111111111119111111111111119111111119111911111111111119199119111119191991919111111919911191199111911111119111111191911111111111111119111111111191119191111911111911111119199111111911919191111111119119111911111111111111111911991111111191111191111111111111191111191119111111911911111119…	1.82148e-27	1	1	0.000186962	1	1	1	0.945977	0.145816	1	0.0245313
ENSG00000177464.4	ENSG00000128917.6	0.921002	co	1	1	790	65	0	0	154	161111111611111661161111111661111111111111111611116611666191616611611111111161111111111111111111111911111161111961111191111111111111111111111116111111166116691111111611661191616111111191611116161111611616119119111111161119111161161111116111111111116119111661911611191611161111111111611111669111191611161111111166111111116116111111196111619619111111911161161111111111191111111111911111661661611116119…	5.88524e-91	1	3.30147e-10	1	5.84879e-12	1	0.110037	4.41213e-05	2.92293e-07	1	5.65827e-14
ENSG00000177464.4	ENSG00000147113.15	0.923085	co	1	1	755	9	0	0	245	161111111611111661166111111661611111111111111611116611666161616611611111111161111111111111111111611611111166111661111191111111111111116111111116111111166116661111111611661161616111111161616116161111611616116116111111661116111166161116116111111111116119111661661611161611161111111111611111666161691611161111111166111611116116111111166111616616111111611161161111111111161111111111661111661661611116116…	3.47941e-101	1	2.735e-09	1	6.23075e-08	1	0.0360666	0.00181865	2.98889e-07	1	1.41029e-08
ENSG00000160255.15	ENSG00000149781.11	0.922343	co	1	1	963	2	1	0	43	111111111111111111111111111111111111111111111111611111161111111111111616111111111111111111111111111111111111111111111111111111111111111111111111111111116111111111111111111119111111111111161161111111116111111111111161111111111111111111111111111111111111111111111111111111111111611111116111111111111161111111111116111111111111111111111111111161111111111111111111111111111661111111111111111111111111111…	0.107545	0.275927	1	5.75704e-08	1	0.43993	1	0.914673	0.668462	1	0.224805
ENSG00000162618.11	ENSG00000064989.11	0.924937	co	1	1	880	129	0	0	0	191111111111111911199111111191911111111111111911119911199111919111111111111191111111111111111111111111111191111111111111111111111111911111111119111111191119191111111911991191919111119111911119111111111919111119111111111119111111191111119111111111119111111191911911191111191111111111911111999111111911191111111191111111111119111111119111919911111111111191191111111111111111111111191111911911911119111…	8.62606e-49	1	0.0553849	1	2.03385e-08	1	0.840562	0.0147915	0.00124563	1	3.27231e-05
ENSG00000157554.17	ENSG00000120279.6	0.928	co	1	1	719	288	2	0	0	191111111911111991191111111991911111111111119911119911999191919919911111111191111111111111111111911911111199111991111199111111111111919111111119111119199119991191111911991191919911119111991919191111919919119119111191991119111199191119119111111111119119911991991919191911191111911111911111999191991911191911111199111911119919111111199111919919119191911191191111991111191911111111991111999991911119119…	5.09243e-116	1	0.0629227	1	1.16866e-20	1	0.475701	0.0836698	2.79725e-06	1	4.51039e-06
ENSG00000164007.9	ENSG00000119715.13	0.924547	co	1	1	126	36	0	0	847	666166666666666666669116666666666616616666666666166669666966616666661166611666661666669616666666666666616166666666669666166616161696666696666666666166666166666661666666666669666666666666661916166691669666616666666661666616666666666666616611666666616666666661666669666616666666666611661616666666666661666666666666666666166666666666666666616616666666666666666666996669166699616616666666666666666666666…	1	1	0.00195612	1	3.29594e-140	1	0.617942	1	0.0604246	1	0.424752
ENSG00000180644.6	ENSG00000105374.8	0.92852	co	1	1	838	101	1	0	69	111111111111111191119161111191911111111111111911611916161191611111611616116111116111111191111111111111111991111191111199111111119111118111111616111111916111911111111911161119119111111111691161111119119119111111111161191111111111111111119111111111111111111111191119111111961111611111619191111111991119191111111116119111611119111111161111111191111111161111191111161111111961191161116111111911911111119…	8.02971e-31	1	1	1.22163e-10	1	1	1	0.186001	0.0127272	1	0.00147222
ENSG00000211949.3	ENSG00000211598.2	0.926688	co	1	1	784	57	6	0	162	161111111161111611111161111191611111111111111619611616661161111111911666111111111111616111111111111611691161111998116191111111111116111111911116111116116119911111111611111119111111111111691911191111116616111966111161161116111161191611111111111111116116111191161616111111661111611111916116119111611661161111111116116111616119111611166111111661111111661111961119661111161961111161111111111111611111111…	7.50889e-41	1	1	1	1	1	1	1	0.00768458	1	0.00247751
ENSG00000277734.3	ENSG00000182866.15	0.921577	co	1	2	659	2	6	0	297	161611611161161661116661111661111161161111161616011606661661616601610066166161116111016111111111111111011666111661116166611111111160118111611616111016616116611110116611161166116111116161666661161110116116111166116166161116111661111911116166110111116016111111168616111111661111611110616101161111611666161111111166116111016111111611666111111166111111661161161111661111611666101106119111616611661111116…	1.44384e-47	1	1	1.99414e-17	1	1	1	0.43243	0.327586	1	0.000512119
ENSG00000153563.14	ENSG00000113088.5	0.925873	co	1	1	635	372	2	0	0	191911911191191991119991111991111191199111191919911919991991919999919999199191119111119191111111111111911999111991119199911111119199118191911919111199919111911119119911191199119111119199999991191119119919191199119199191119111991111919199199111111119119111111191919191911991111911919919199111111999199191111111199119111919111111991999111191199111111991191191111991111111999191191119111111991911111119…	2.58222e-48	1	1	2.86071e-20	1	1	1	0.0733105	0.221091	1	0.00030896
ENSG00000198851.8	ENSG00000077984.5	0.922063	co	1	1	813	78	2	0	116	191911111111111161119961111161111111111111111611611116961191611111619616199191116111119161111111111111111611111111119116911111116111118111111916111111116111611111119111161119111111111111666161111116116111191169119161111119111111111911191161111111119119111111161116111111961111611119116191111111611166111111111116119111611111111111961111111161111111961111161111961111111669161161119111111111911111111…	3.77207e-20	1	1	5.45888e-22	1	0.173444	1	0.426895	1	1	0.166272
ENSG00000185862.6	ENSG00000162511.7	0.920578	co	1	1	933	70	5	0	1	191111111111111111111181111111111111111111111111911119191111111111111119119111111111119191111111111111111111111111119111111111119111111111111111111111119111111111111111111119111111111111191911111111119111111111111111111111111111111111111111111111111111111111111119111111111111911111119111111111111198111111111119119111111111111111111111111191111111191111111111111111111991111111111111111111111111111…	6.52005e-10	1	1	6.91815e-11	1	0.107187	1	1	0.276802	1	0.0786121
ENSG00000187498.13	ENSG00000116962.13	0.923893	co	1	1	995	14	0	0	0	111111111111111111111111111111111111111111111111111111111111111111111111111111111111111111111111111111111111111111111111111111111111111111111119111111111111191111111111911111111111111111111111111111111911111111111111111111111111111111111111111111111111111111111111111111111111111111111111191111111111111111111111111111111111111111111111919111111111111111111111111111111111111111111111111111111111111…	8.18993e-06	1	1	1	0.443161	1	1	1	1	1	0.170125
ENSG00000187498.13	ENSG00000125810.9	0.924025	co	1	1	997	12	0	0	0	111111111111111111111111111111111111111111111111111111191111111111111111111111111111111111111111111111111111111111111111111111111111111111111119111111111111111111111111111111111111111111111111111111111111111111111111111111111111191111111111111111111111111111111111111111111111111111111111111111111111191111111111111111111111111111111111911111111111111111111111111111111111111111111111111111111111111…	5.19927e-05	1	0.984263	1	0.583414	1	1	1	1	1	0.275975
ENSG00000262198.1	ENSG00000234685.1	0.928294	co	1	1	702	95	4	0	208	111116111191111111116119111111116166116116619116161119111611161199111199166616116166919111111111111161611911669111119116111611161191111691116691116111111618111661166111111119111116111116696911111161169161111661119196661161916661911119111611116161191111161119611119111111911119916611161116111111161161619611116181169111111111111961161611611111611111161111111111961616116699111111119111111191161111118…	0.0343302	0.000199834	1	0.106082	1	0.00270646	1	1	1	0.936617	1
ENSG00000253755.1	ENSG00000211893.3	0.929059	co	1	1	638	284	3	0	84	161111911991111991111161111161619191111111111619991999999191911111919696119111111191916118991111111911911961111991116191111911119199191111911996119999116116611111119999111111911111111191669191191119916919119199119961191119119161191919111111911111919996111111191919191119991111611199989119111911999969161191111116119111919119911691969911111161111111991191991119699191191961119161111191111191691111119…	4.41344e-19	1	1	0.0908065	1	1	1	0.138267	0.257952	1	0.000263962
ENSG00000186517.12	ENSG00000010610.8	0.922974	co	1	1	911	96	2	0	0	111911111111111111111191111111111111111111111119911119191111911111911119199111119111111111111111111111111911111111119111111111119111111111111119111111119111111111111111111111111111111111199191111111119111111191111191111111111111111111111191111111111111111111111119111111111111911119119111111111111199111111111119119111111111111111191111111181111111191111111111111111111991111111111111111111911111111…	1.91527e-10	1	1	1.22509e-11	1	1	1	0.535317	0.802028	1	0.327609
ENSG00000186517.12	ENSG00000136167.12	0.923828	co	1	1	913	96	0	0	0	111911111111111111111191111111111111111111111119911119191111911111911119199111119111111111111111111111111911111111119111111111119111111111111119111111119111111111111111111111111111111111199191111111119111111191111191111111111111111111111191111111111111111111111119111111111111911119119111111111111199111111111119119111111111111111191111111111111111191111111111111111111991111111111111111111911111111…	7.1023e-10	1	1	1.7532e-10	1	1	1	0.640561	0.901411	1	0.267145
ENSG00000149591.15	ENSG00000107796.11	0.920985	co	1	1	1008	1	0	0	0	111111111111111111111111111111111111111111111111111111111111111111111111111111111111111111111111111111111111111111111111111111111111111111111111111111111111111111111111111111111111111111111111111111111111111111111111111111111111111111111111111111111111111111111111111111111111111111111111111111111111111111111111111111111111111111111111111111111111111111111111111111111111111111111111111111111111111…	1	1	1	1	1	1	1	1	1	1	1
ENSG00000226711.5	ENSG00000163635.16	-0.920801	co	1	4	30	935	0	0	20	999199099999999999999999999999999999990999999999999999999999699919999999999996999999909919999999999999999999999999999999999999999999999999999999999999999919999990999999999999999999999919699999999999999999999999999699969999999999999999919999999999999999999999999999999999999999999999999999999999699999999999999999999991999999999999999999691609999999999991999099999999999999991999999999090699999999199…	0.111395	1	1	1	0.0266352	1	1	1	0.89401	1	0.0217743
ENSG00000213654.8	ENSG00000180353.9	0.922835	co	1	1	996	2	0	0	11	111111111111111111111111111111111111111111111111111111161111111111111111111111111111111111111111111111111111111111111111111111111111111111111111111111111111111111111111111111111111111111191111111111116111111111111111111111111111111111111111111111111111111111111111111111111111611111111111111111111111111111111116111111111111111111111111111111111111111111111111111111111691111111111111111111111111111…	0.000428092	1	1	1	0.508512	0.227235	1	0.947262	1	1	0.217152
ENSG00000110446.8	ENSG00000011600.10	0.922972	co	1	2	860	40	1	0	0	101011111111111111111001111111101101111110111111011111191111111111110019110111110111111101111111111111111011111111111111011111110111011111011111111111010111111110111111101110111111110111190101111110110111101119111100111111111111111019101101111111111111111111111119101111111111911110110101111111111190111111111119111011011111111111191111110101011111091111111111011111111991101101110111111111111111111…	3.8659e-06	1	1	2.52419e-38	1	0.011463	1	1	1	1	0.954698
ENSG00000269352.1	ENSG00000267896.1	0.926137	co	1	1	560	1	5	0	443	111666116111616111161616611616866161161161666661111161111661161661116661666111616166611611111666116161166616661111111661661161666111111111611661661111611111111816661111166111666111161611666161661166111111161116161616166161666666116111611666111666111111116616611161116166161111166166111161661616166116116161616116611161166161166111661611661611116616161111111161161116611161191666161616661161161111111…	1	0.00320636	0.166355	8.8332e-17	1	0.538534	0.917268	1	1	1	0.610816
ENSG00000154133.13	ENSG00000037280.14	0.920018	co	1	1	770	236	3	0	0	191111111911111991191111111991911111111111119911119911999191919911911111111191111111111111111111911911111199111991111111111111111111111111119119111111199119991111111911991191919911118181911119191111911919119119111111991119111199191119119111111111119119111991991911191911191111111111911111999191111911191911111199111111119919111111199111919919111111911191191111191111111111111111991111991991911119119…	3.88298e-101	1	9.43491e-10	1	1.75831e-16	1	0.0996761	0.0115182	4.84725e-07	1	3.74798e-07
ENSG00000154133.13	ENSG00000095370.18	0.927847	co	1	1	833	176	0	0	0	191111111111111991191111111991911111111111111911119911991191919911911111111191111111111111111111111111111111111991111111111111111111111111111119111111199119991111111911991191119111111111111119111111911919119119111111991119111191191119119111111111119111111991191911111911191111111111911111191111111911191111111199111111119119111111199111919919111111911191191111111111111111111111111111991991911119111…	1.27869e-72	1	1.07193e-06	1	1.0126e-11	1	0.473104	0.0207314	6.51009e-08	1	7.03358e-09
ENSG00000154133.13	ENSG00000106991.12	0.928276	co	1	1	841	165	3	0	0	191111111111111991191111111991911111111111111911119911991191919911911111111191111111111111111111111111111111111991111111111111111111111111111119111111199119991111111911991191111111111181111119111111111919119119111111991119111191191119119111111111119111111991191911111911191111111111911111191111111911191111111199111111119119111111199111919919111111911191191111111111111111111111111111991991911119111…	2.29443e-68	1	2.49362e-06	1	3.81681e-11	1	0.262446	0.0146701	2.121e-07	1	5.06083e-08
ENSG00000142173.13	ENSG00000142156.13	0.920762	co	3	3	633	1	0	0	0	101010111101101011100001111011011101110110111011011010011001111110111100100101110111010101111111111111111000111001110001001111010101111101010010111010110011011101110011101011010111111110000001101101010110101000110100101101111001010011100100110111100111111011101010111101001110011111110101110111000000101111111100110111010110111011100111110101111110001101101111001111011000101111011111100101111110111…	9.42486e-64	1	1	7.25998e-21	1	1	1	0.0616876	0.617639	1	0.000125066
ENSG00000142347.15	ENSG00000015285.9	0.920658	co	1	1	822	184	3	0	0	191911111111111111111991111111111191191111111111911119191111111111919919199111119111119191111111111111111911111111119111911111119111118111111911111111911111111119111111111119111111111111199991111119119111191199119199111111111111111919191199111111111111111111111119111191111111911119119191111111111199111111111119119111911111111111991111111191111111191111111111911111911991191199119111111111911111111…	2.70186e-07	0.796264	1	4.86205e-56	1	0.0245505	1	1	1	1	0.684771
ENSG00000198563.12	ENSG00000167615.15	0.921968	co	1	1	1001	7	1	0	0	111111111111111111111111111111111111111111111111111111111111111111111111111111111111111111111111111111111111111111111111111111111111111111111111111111111111111111111111111111111111111111111111111191111111111111111911111111111111111111111111111111111111111111111111111111111111111111111111111111111111111111111111111111111111111111111111111111111111111111111111111111111111111111111111111111111111111…	1	1	1	1	1	1	1	1	1	1	0.680252
ENSG00000135374.8	ENSG00000102243.11	0.92435	co	2	2	66	935	0	0	0	999199999999999999999119999999999999999990999999199999999999999999991199999999999999999919999999999999999999999999999999199999991999999999990999999199999999999991999999999990999999999999999919999991999999919999999999999999999999999999919991999999999999999999999999999919999999999991991919999999999991999999999999999999199999999999999999919919999999999999999999999999199999919919990999999999999999999…	1	1	5.80419e-05	1	1.78843e-67	1	0.0510261	1	0.645147	1	0.915502
ENSG00000151702.15	ENSG00000081189.12	0.9239	co	1	1	799	210	0	0	0	191119111111111991199111111191111111111111111911111919991191919911911119111191111111111111111111111111111199111911111199111111111111111111111119111111199119911191111911991199119111119191991919191111919919111119111191191119111191191119119111111111119111111111191919191111991111911111911111199111991991191111111199119911119919111111199111919919111111911191191111911111111991111111191111919991911119119…	2.80613e-80	1	1	1	1.25896e-12	1	1	0.0503947	0.000755152	1	7.61164e-06
ENSG00000162511.7	ENSG00000114013.14	0.923626	co	1	1	818	188	3	0	0	191911911111191111111191111111111191111111111111911919191111911119911919199111119111119191111111111111911919111111119111111111119111111111111111111111919111911199111111111119111111111111199991111119119111191198111199111111111111111919191191111111119111111111111119111111911111911119119199111111191199111111111199119991911111111911191111911191111111991191191111811111911991111191119111119111111111111…	6.34904e-15	1	1	4.57817e-38	1	0.198641	1	1	1	1	0.681364
ENSG00000162511.7	ENSG00000122122.9	0.924861	co	1	1	911	98	0	0	0	111911111111111111111191111111111111111111111111911119191111111111111919199111119111111191111111111111111911111111119111111111119111111111111111111111119111111111111111111119111111111111199191111119119111191111111111111111111111111111111191111111111111111111111111111111111111911111119191111111111199111111111119119111911111111111191111111191111111191111111111111111111991111191111111111111911111111…	1.39474e-06	1	1	1.0603e-26	1	1	1	1	0.802028	1	0.465541
ENSG00000162511.7	ENSG00000160255.15	0.928797	co	1	1	991	16	2	0	0	111111111111111111111111111111111111111111111111911111191111111111111119111111111111111111111111111111111111111111111111111111111111111111111111111111111111111111111111111119111111111111191111111111119111111111111111111111111111111111111111111111111111111111111111111111111111911111111111111111111111111111111111111111111111111111111111111181111111111111111111111111111911111111111111111111111111111…	0.00398397	0.835874	1	0.0608435	1	1	1	0.357289	0.408194	1	0.0618663
ENSG00000249751.3	ENSG00000176435.6	0.921321	co	1	1	800	192	0	0	17	161111111911111991191111111991911111111111111911119911969191919911911111111191111111111111111111111111111111111991111191111111111111111111111116111111199119911111111911991111919111116111111119111111119919119119111111991119111191191119119111111111119111111911991911111911161111111111911111999111911111161111111199111111119119111111199111619919111191911191191111191111191111111111111111691991611119111…	2.82548e-83	1	3.44091e-06	1	3.6555e-14	1	0.115118	0.00114223	5.41059e-06	1	5.48734e-08
ENSG00000277734.3	ENSG00000167286.8	0.920674	co	1	1	799	1	5	0	204	161611111161111161116661111161111111111111161611611616661661611166616666166111116111116161111111111111111611111111116111611111116161118111111116111111616111611111111111161111111111111116666161111116116111161166116161111116111161111611161161111111111111111111168616111111661111611111116161111111611166111111111116116111611111111111666111111161111111661111161111661111111666111161119111111111611111111…	4.88364e-20	1	1	2.48181e-22	1	0.192479	1	1	1	1	0.0673044
ENSG00000271503.4	ENSG00000105374.8	0.924849	co	1	1	937	2	1	0	69	111111111111111111111161111111111111111111111111611116161111611111611616116111116111111111111111111111111111111111111111111111111111118111111616111111116111111111111111161111111111111111611161111111119111111111111161111111111111111111111111111111111111111111111111111111161111611111611111111111111111111111111116111111611111111111161111111111111111161111111111161111111161111161116111111111111111111…	1.22919e-11	1	1	2.68445e-05	1	0.686944	1	1	0.159475	1	0.135154
ENSG00000271503.4	ENSG00000116824.4	0.929686	co	1	1	833	0	2	0	174	161611111111111111111661111161111111111111111111611116161661611111616666166111116111116161111111111111111611111111116111611111116161118111111616111111116111611111111111161116111111111111666161111116116111161166116161111111111111111611111161111111111111111111111116111111661111611111116161111111611166111111111116116111611111111111661111111161111111161111111111661111111666111161116111111111611111111…	4.05266e-17	1	1	7.08691e-22	1	0.0980755	1	1	1	1	0.109717
ENSG00000168542.11	ENSG00000130635.14	0.924011	co	2	2	773	211	1	0	0	191111111111111911199111111991111111110111111911911911909191919111901119191101111111111111111111011111111191111991119911111111111111019111111119111111111119991111911911991111119110111191999919111111919919119119111191191110111191190111119111111111119111111191191111191111191111111111911119999111111991191111111199119111199119111911119111919911111111911191191111191111111911111191991111911911911111111…	7.74126e-50	1	1	1	0.135726	1	1	4.41255e-05	0.00112568	1	4.50399e-06
ENSG00000243466.1	ENSG00000239951.1	0.926177	co	1	1	809	74	6	0	120	191111111161111111111161111191681111111111111911611619661191111111111619111111111111916111111111111611611161111691116111111111111119119111111166111111116119611111111611119119111111111111661191191119116919111191111161191116111161191911111111111111116116111191161116111111991111611119119111111111911661161118111116119111616111111611166111111161111111661111961111611111191961111161111111111111611111111…	2.95391e-33	1	1	1	1	1	1	1	0.0129582	1	0.00209102
ENSG00000133561.14	ENSG00000027075.12	0.92413	co	1	2	737	1	0	0	190	161111111101101661160111111661611111111110111611116611661161616611611101111161111111010111111111111611111166111661110166111111111101111101110016111116166116611101110611661160616611116160601016161111610616111116110101161116111061161119116111111111116116111001161610161111061110011111611111166101601611161111111166110111116616111111166111010616111111610161161111011111161001111111100111660661611116116…	1.46229e-100	1	1	1	3.78686e-19	1	1	0.167089	0.000209352	1	8.36349e-07
ENSG00000171860.4	ENSG00000110077.13	0.924368	co	1	1	925	84	0	0	0	191111111111111111111191111111111111111111111111911111191111111111111119111111111111111191111111111111111111111111119111111111119111111111111111111111119111111111111111111119111111111111199191111111119111111119111111111111111111111919111111111111111111111111111119111111111111911111119191111111111199111111111119119911911111111111111111911191111111111111111111111111111991111111111111111111111111111…	2.34866e-08	1	1	5.28775e-18	1	0.533202	1	1	1	1	0.155536
ENSG00000171860.4	ENSG00000159189.10	0.922397	co	1	1	954	55	0	0	0	191111111111111111111191111111111111111111111111911111191111111111111119111111111111111191111111111111111111111111111111111111111111111111111111111111119111111111111111111119111111111111191111111111119111111111111111111111111111111919111111111111111111111111111111111111111111911111119111111111111191111111111119119911111111111111111111911191111111111111111111111111111991111111111111111111111111111…	1.87972e-06	1	1	1.46089e-08	1	0.242028	1	1	1	1	0.117459
ENSG00000134954.13	ENSG00000125810.9	0.927484	co	1	1	997	0	0	0	12	111111111111111111111111111111111111111111111111111111161111111111111111111111111111111111111111111111111111111111111111111111111111111111111116111111111111111111111111111111111111111111111111111111111111111111111111111111111111161111111111111111111111111111111111111111111111111111111111111111111111161111111111111111111111111111111111611111111111111111111111111111111111111111111111111111111111111…	5.19927e-05	1	0.984263	1	0.583414	1	1	1	1	1	0.275975
ENSG00000166086.11	ENSG00000157554.17	0.925527	co	1	2	672	287	5	0	0	191110111901111991099111111991911111110118119911119910999191919919911111111191111111111101111111911911111199111991111199111111111101919111111119111119199109991091111911991191909911119101991919191111919919119119111191991119111199190119119111111111119119911991991919191911091011911111911111999191991901191911111199111911119919111011199111919919119191911191191111991111191901111111991111990991911119119…	1.519e-117	1	1	1	2.62394e-21	1	1	0.291129	0.00268117	1	0.000165603
ENSG00000244468.1	ENSG00000143320.7	0.926424	co	2	4	60	506	0	0	430	699996961961996666999999666666966999691969696699966669996969999996699966999699699669616699691969990699699969669696916696969999969666196960699699969999999699696999696996696999696969160666669696960999666916699669611969961199666669696966996699666969666116999999969616996696199699669999999999666696696669196996696999669069969996996619966116996699966696691969961961669669961666996999999696669966661696999…	2.6911e-14	1	1	0.000582526	1	1	1	0.00129515	0.683268	1	7.59181e-10
ENSG00000167613.14	ENSG00000158869.9	0.928547	co	2	2	806	191	1	0	2	191911111111191111111191111111111191111119111111911919191111911119119919199111119111119191111111111111111911111111119111911111119111111111111111111111919111101199111111191119111111111191999991111119119111191199111199111111111191111919191191111111119111111111111119111191111111911119119199111111191199111111111119119011911111111911991111911191111111091111191111911111911991191191119111111111911111111…	2.4942e-11	1	1	4.91933e-50	1	0.299634	1	0.96613	1	1	1
ENSG00000241351.2	ENSG00000211598.2	0.924218	co	1	1	796	46	5	0	162	161111111161111611111161111191611191111111111611611616661161911111111666111111111111616111111111111611611161111998116111111111111116119111111196111116116119911111111611111119111111111111691911111119116616111166111161161116111161191611111111111111116116111191161616111111661111611119916116119111611661161111111116116111616119111611166111111661111111661111961111661111161961111161111111111191611111111…	1.59778e-40	1	1	1	1	1	1	1	0.00958385	1	0.00112311
ENSG00000114013.14	ENSG00000110077.13	0.916591	co	1	1	820	189	0	0	0	191911911111191111111191111111111191111111111111911919191111911119911919199111119111119191111111111111911919111111119111111111119111111111111111111111919111911199111111111119111111111111199991111119119111191199111199111111111111111919191191111111119111111111111119111111911111911119119199111111191199111111111199119991911111111911191111911191111111991191191111111111911991111191119111119111111111111…	6.31846e-15	1	1	1.53595e-38	1	0.274329	1	1	0.887392	1	0.492201
ENSG00000198467.12	ENSG00000149591.15	0.916778	co	1	2	897	4	0	0	1	101111111111110011111111111101011111110111111911111011101111110111111111111111111111111111111111111011111111111111111111111111111111110111111110111111111110001111111111191011111110111111111111111111111010111111111191011110111111101111111111111111111110011101111111101111101111111111111110191111111011111111111100111111111111111111110110111011111111111011101111111111111111111111011111011011011111110…	8.95748e-18	1	0.0044401	1	2.85858e-07	1	0.46074	0.889185	0.960729	1	0.708308
ENSG00000163131.9	ENSG00000143119.11	0.915664	co	1	1	993	1	8	0	7	111111111111111111111111111111111111111111111111111111161111111111111118111111111111111111111111111111111111111111111111111111111111111111111111111111111111111111111111111116111111111111181111111111118111111111111111111111111111111111111111111111111111111111111111111111111111611111111111111111111111111111111118111111111111111111111111111111111111111111111111111111111611111111111111111111111111111…	0.00292678	1	1	1	1	1	1	0.532473	1	1	0.0152813
ENSG00000157554.17	ENSG00000111145.6	0.912978	co	2	2	684	284	2	0	0	191110111911111991091110111991911111110110119911119911999191919909911111111191111110111111111111011911111199111991111199111111011111919111110119111119199119991191111911991191909911119111991919191111919919119119111191991119111199190119019111111111119119911991991919191911191111911111911111999191991911191911111199111901119919111111199110919919119191911191191111991111191911111111990111990991911119119…	8.34941e-106	1	0.0192389	1	7.07941e-19	1	0.459249	0.246701	0.00353801	1	0.00164392
ENSG00000170561.11	ENSG00000170549.3	0.913071	co	1	1	149	169	0	0	691	996166666966666696166116666966966616616166616966169966966696619666661199611666661666666616666666166966616196666966669669166616161666666666669969666166696669916661666966666966969666666616961619166661969969616669666961196111666996669669619611666666669669666691696966666616666669666611661616669666696961696666666699666666166669666666969666611916666696666696696666696666166969616616696696696696666669666…	1	1	0.00877223	1	3.81872e-133	1	1	0.669647	0.0445028	1	0.34524
ENSG00000211592.5	ENSG00000132465.9	0.914182	co	1	1	866	133	10	0	0	191111111191111111111198111191911111111111111911118911991111111111111919111111111111119118111111111911111191111111119111111111111111111111111119811111119111911111111911111111111111111111911111111111119919111111111191191119111191111111111111111111119119111111191119111111991111911111111111111111911991191111111119119111119111111911199111111191111181911111191111111111111991111191111111111111911111111…	2.73421e-30	1	1	1	0.722128	1	1	0.36804	0.0263426	1	0.0033117
ENSG00000277734.3	ENSG00000211772.7	0.915723	co	1	1	857	4	4	0	144	161111111111111161111161111161111111111111111611611116661111611111616616166111116111116111111111111111111611111111119111611111116111118111111119111111116111611111111111161111111111111111666161111116116111111166116161111111111111111611111161111111111111111111161616111111661111611111116111111111611166111111111116116111611111111111161111111161111111661111111111661111111661111161119111111111611111111…	2.6522e-14	1	1	1.08573e-13	1	0.110158	1	1	0.703305	1	0.304345
ENSG00000249751.3	ENSG00000147113.15	0.918993	co	1	1	755	9	0	0	245	161111111611111661166111111661611111111111111611116611666161616611611111111161111111111111111111611611111166111661111191111111111111116111111116111111166116661111111611661161616111111161616116161111619616116116111111661116111166161116116111111111116111111661661611161611161111111111611111666161611611161111111166111611116116111111166111616616111191611161161111191111161111111111661111661661611116116…	2.09925e-99	1	2.57512e-07	1	6.23075e-08	1	0.017953	0.00355344	2.98889e-07	1	4.09075e-08
ENSG00000117115.11	ENSG00000011347.8	0.917784	co	2	2	144	843	0	0	0	999199999919999999990119999999999919919991919999199999999099919999991199911999991999990919999999199999919119999999999999199919191909999999999099999191999999999901999999999999999999199999991919199901999999919999999991999919999999999999919911999990999999999991999999999919999990999911991919999999909991999999999999999999199999999999999999919919999999999999999999999999199999919919999999991999999999999…	1	1	0.000287993	1	5.84246e-131	1	0.482459	0.882047	0.097134	1	0.308713
ENSG00000187678.8	ENSG00000164056.9	0.910719	co	1	1	961	24	0	0	24	111111111111111111191111111111111111111111111111111111111191619111111111111111111111111111111111111111111191111911111111111111111111111111111116111111111111111111111111911111116111111111611111111111111919111111111111111111111161111111111111111111111111111111111611111111191111111111111111991111111111111111111111111111119119111111111111111611111111111111111111111111111111111111111111111111111111111…	7.0007e-20	1	0.0318851	1	0.0037686	1	1	0.159715	0.0477263	1	1.28257e-05
ENSG00000204262.10	ENSG00000115414.17	0.912969	co	1	2	825	136	0	0	3	191110111111111911191111111991111111110111111911110911199191119111911111111111111111111111111111111111111191111991119110111111111111111111111119111111191119991111111911991091119911111191991116111111011919119111111191191010111191191111119111111111119111111191191911191111191911111111911111999111011911111111111191119111119119111111119110919911111111011191191111101111111111111111111111991601911111111…	1.51637e-50	1	0.421939	1	2.64924e-12	1	0.766138	0.00765385	0.00131315	1	0.00078808
ENSG00000177464.4	ENSG00000130300.7	0.917388	co	1	1	797	212	0	0	0	191111111911111991191111111991111111111111111911119911999191919911911111111191111111111111111111111911111191111991111191111111111111111111111119111111199119991111111911991191919111111191911119191111911919119119111111191119111191191111119111111111119119111191911911191911191111111111911111999111191911191111111199111111119119111111199111919919111111911191191111111111191111111111911111991991911119119…	6.66758e-93	1	7.58805e-10	1	2.16508e-14	1	0.171007	5.43237e-05	2.5606e-09	1	1.4587e-14
ENSG00000131477.9	ENSG00000095370.18	0.91736	co	1	1	886	121	2	0	0	191111111111111991191111111991111111111111111911111111991191919111911111111191111111111111111111111111111111111911111111111111111111111111111119111111119119111111111111991111119111111111111119111111911119111119111111111111111191111111119111111111119111111991191911111111191111111111111111191111111911191111111199111111119111111111199111911111111111111111191111111111111111111111111111911991911119111…	1.16637e-49	1	1.59465e-05	1	5.20179e-08	1	1	0.000324485	0.000111197	1	2.13897e-07
ENSG00000187048.11	ENSG00000162365.10	0.910095	co	1	1	323	686	0	0	0	199119919999999999999199911991991919119919111919919919999991919999999999111199111999919999999919999991119199911919119999111919999199991999999999991911999199991999199999191999999919119199991919191999199919199191199991199919191999999919119111119199119199999991991999191919999919991119991991991119999991991999111999199999919999191911999919919999119999999999999991991199191999199199919191999999919999199…	1.53731e-29	1	1	1	1.49355e-16	0.425645	1	1	1	1	0.506221
ENSG00000160255.15	ENSG00000159189.10	0.917976	co	1	1	992	14	1	0	2	111111111111111111111111111111111111111111111111911111191111111111111119111111111111111111111111111111111111111111111111111111111111111111111111111111111111111111111111111119111111111111191111111111119111111111111111111111111111111111111111111111111111111111111111111111111111911111111111111111111111111111111111111111111111111111111111111111111111111111111111111111111911111111111111111111111111111…	0.0333293	0.998359	1	0.168967	1	0.352994	1	1	0.469755	1	0.011234
ENSG00000115760.12	ENSG00000115464.13	0.914465	co	1	1	925	80	4	0	0	111111111111111111111111111111111111111111111119111111111111911111111111111119111111111111111111111111111191111111119111111111111119911111111119191111111111191111111111919191119111111111911119111111191911111911111911191111111111191111111111111111111111111191111111191111911111111111111111119911911911111911111111119111191919111111111111911911111111111111111111111111111111111111191111111911111111111…	2.95152e-10	1	0.68212	1	0.000286413	1	1	1	1	1	0.54148
ENSG00000186517.12	ENSG00000180353.9	0.912606	co	1	1	913	85	0	0	11	111911111111111111111191111111111111111111111119911119161111911111911119199111119111111111111111111111111911111111119111111111119111111111111119111111119111111111111111111111111111111111199191111111116111111191111191111111111111111111111191111111111111111111111119111111111111611119119111111111111199111111111116119111111111111111191111111111111111191111111111111111111691111111111111111111911111111…	7.1023e-10	1	1	1.7532e-10	1	1	1	0.640561	0.901411	1	0.267145
ENSG00000149564.10	ENSG00000066056.12	0.91565	co	1	1	865	0	0	0	144	161111111111111661161111111661111111111111111611116611161161616611611111111161111111111111111111111111111161111161111111111111111111111111111116111111111116111111111611661111616111116111611111111111111616111116111111161116111161161111116111111111116111111661161611111111161111111111611111661111111611161111111166111111116116111111166111611611111111611161161111111111111111111111111111661661111116111…	4.22414e-56	1	2.9403e-05	1	1.88547e-09	1	0.959744	0.00163937	0.000207247	1	3.90441e-06
ENSG00000229005.2	ENSG00000119711.11	0.911939	co	2	2	86	907	0	0	5	999199999999999999999999999999999919919999991999999999999999999999999999911999991999999999999999999999919199999909999999199999991999999999999999999990999999969999999999999999199999999999991919199999099999999991999991099919999999999999919911999999999999999991999999999919999999999999999999999999999991900999999999999999991999999999999999999999999999199999999999999999199999999999999999999999999999999…	1	0.194176	0.652408	1	1.61145e-57	1	1	1	1	0.826755	1
ENSG00000101347.8	ENSG00000010610.8	0.916936	co	1	1	1001	8	0	0	0	111111111111111111111111111111111111111111111111111111191111111111111111111111111111111111111111111111111111111111111111111111111111111111111111111111111111111111111111111111111111111111111111111111111111111111111111111111111111111111111111111111111111111111111111111111111111911111111111111111111111111111111119111111111111111111111111111111111111111111111111111111111111111111111111111111111111111…	0.00205762	1	1	1	1	1	1	0.700644	1	1	0.176823
ENSG00000213654.8	ENSG00000102879.14	0.914912	co	1	1	958	49	2	0	0	111111111111111111111111111111111111111111111111911111191111111111111919119111111111111111111111111111111911111111111111111111111111118111111111111111111111111111111111111111111111111111191191111111119111111111111111111111111111111111111111111111111111111111111111111111111111911111119111111111111119111111111118111111111111111111191111111191111111111111111111111111111991111111111111111111111111111…	0.130917	0.390614	1	3.8633e-13	1	1	1	1	0.145414	1	0.0478745
ENSG00000182866.15	ENSG00000137078.7	0.919444	co	1	1	540	465	4	0	0	191911911198991991199991111999111191199191991999911999991991999999919999199191119199919191111111111911911999111991119199911111919199118191911919111999919119911199119911191199119911119199999999991119919999191199119199191119119991919919199199119111119919191111191919111191991111911999919199191111999999191111111199919191919119111991999911191199119111991191191111991111911999199199111111999991991111119…	7.84007e-52	1	1	1.54511e-20	1	1	1	0.0470538	0.0357486	1	0.000603722
ENSG00000170989.8	ENSG00000064989.11	0.912178	co	1	1	914	95	0	0	0	191111111111111111119111111111911111111111111911119911199111919111111111111111111111111111111111111111111191111111111111111111111111911111111119111111111119191111111911911111119111119111911119111111111911111119111111191111111111191111119111111111111111111191911111191111191111111111911111199111111911191111111111111111111111111111111111911911111111111111111111111111111111111111191111111911111119111…	3.66379e-33	1	0.402271	1	3.80815e-06	1	1	0.00453924	0.0485436	1	0.00142319
ENSG00000170989.8	ENSG00000131634.12	0.918366	co	1	1	958	51	0	0	0	191111111111111111111111111111111111111111111911111111191111911111111111111191111111111111111111111111111111111111111111111111111111111111111119111111111119191111111111191111111111111111111111111111111119111111111111191111111111191111111111111111111111111111111111111111191111111111111111111111111911191111111111111111111111111111119111911911111111111111191111111111111111111111111111111911911111111…	3.66107e-21	1	0.148056	1	0.00245322	1	1	0.0995979	0.42911	1	0.208478
ENSG00000170989.8	ENSG00000157554.17	0.915785	co	1	1	724	284	1	0	0	191111111911111991191111111991911111111111119911119911999191919919911111111191111111111111111111111911111199111991111199111111111111919111111119111119199119991191111911991198919911119111991919191111919919119119111191991119111199191119119111111111119119911991991919191911191111911111911111999191991911191911111199111911119919111111199111919919119191911191191111991111191911111111991111991991911119119…	2.2612e-114	1	0.0421411	1	3.10059e-20	1	0.593133	0.0842545	3.77198e-07	1	3.77031e-07
ENSG00000187513.8	ENSG00000130300.7	0.918492	co	1	1	965	44	0	0	0	191111111111111911111111111191111111111111111911111911191111111111111111111191111111111111111111111111111111111111111111111111111111111111111119111111111119111111111111191111111111111111111111111111111111111111111111111111111111191111119111111111111111111111111911111111191111111111911111111111111111191111111111111111111111111111111111111111111111111111111111111111111111111111111111111911911111111…	3.494e-18	1	0.0469846	1	0.00666502	1	1	0.112144	0.305933	1	0.0694796
ENSG00000181418.7	ENSG00000092445.10	0.910516	co	1	1	92	914	3	0	0	999199999999999999999999999999999919919199919999199999999998919999999999911999991999999999999999999999911199999999999999999919191999999999999999999999999999999999999999999999999999999999991919199999999999999999999991999919999999999999919911999999999999999991999999999919999999999919999999999999999991999999999999999999999999999999999999919999999999999999999999999999199999999999999999999999999999999…	1	1	0.299377	1	4.53313e-79	1	1	0.868231	0.095207	1	0.378469
ENSG00000162631.17	ENSG00000092445.10	0.91789	co	1	2	84	921	0	0	0	999191999999999999999999999999999919919199919999199999999999999999999999911999991999999999999999999999919199999999999999999919191999999999999999999999999999999919999999999999999999990999991919199999999999999999999991999919999999999999919911999999999999999991999999999919999999999919999999999999999991999999999999999999999999999999999999999999999999999999999999999999199999999999999999999999999999999…	1	1	0.0338033	1	2.25001e-71	1	1	0.601957	0.0770953	1	0.493096
ENSG00000105538.7	ENSG00000066056.12	0.914245	co	1	1	790	212	7	0	0	191111111811111991191111111991111111111111111911119911991191919911911111111191111111111111111111911911111191111991111191111111111111111111111119111111199119991111111911991191919111119191911118191111911919119119111191991119111191191119119111111111119119111991991911111911191111111111911111991111111911191111111199111911119919111111199111919911111111911191191111191111191111111111911111999991911119119…	1.18108e-78	1	1.34568e-07	1	6.32479e-15	1	0.5097	0.0190481	6.52713e-06	1	5.39027e-08
ENSG00000105538.7	ENSG00000101331.14	0.915732	co	1	1	720	287	2	0	0	191119111911111991999111111991911111119119119911119911999191919911911111111191111111111111111111911911111199111991111199111111111111119111111119111111199119991111111911991191919911111191911119191111911919119119111191991119111199199119119111111111119119911991991911191911191111111111911111999191991911191111111199111911119919111111199111919919119191911191191111191111191181111111991111999991911119119…	2.06839e-103	1	3.10361e-05	1	1.42134e-20	1	0.0106672	0.0365758	0.000261344	1	2.57095e-05
ENSG00000163909.7	ENSG00000061337.14	0.911565	co	1	1	722	287	0	0	0	191911111911111991199111111991911191111111111911919911999191919911911911119191111111111191111111111911111991111991111111111111119111111111119119111111199119991111119911991191919911111191919199191111919919119119111191991119111191199119119191111111119119911991991911191911191911111119919111999111191991191111111191111111119919111111119111919999111111111191191111191111191911191111991111991991911119119…	3.39037e-80	1	0.0182695	0.265341	1	1	0.775911	0.000738363	4.03848e-06	1	4.27429e-12
ENSG00000163909.7	ENSG00000113721.12	0.915496	co	1	1	897	112	0	0	0	191111111111111911111111111191111111111111111911111911999191919111911111111191111111111111111111111911111191111911111111111111111111111111111119111111111119991111111111991111119111111111111119111111111919111111111111911111111191199111119111111111119111111191111911111111191111111111911111191111111911191111111199111111119119111111119111911911111111111111191111111111111911111111191111991911911119111…	1.48723e-42	1	0.0044401	1	2.85858e-07	1	1	0.00578833	0.000461762	1	1.64385e-07
ENSG00000122122.9	ENSG00000005844.16	0.914696	co	1	1	814	192	3	0	0	191911111118111191111191111191111111111111111911911919191911911111919999199111119111119191111111111111111919111111119111911111119111118111111911111111919111911119111111191119119111111111999991111119119111191199119191111111111191111111191191111111111111111111191119111111911111911119119191111111111199111111111119119111911111111111991111111191111111191111111111911111111991191191119111119111911111111…	6.77291e-18	1	1	1.21883e-28	1	0.204799	1	0.646343	1	1	0.249159
ENSG00000122122.9	ENSG00000110934.9	0.916178	co	1	2	776	214	0	0	0	191911111111191191111091111111111191191119111911911919191111911110910909199111119111110191111111111111111919111111119191911111119111111111911111111111919011911119111111191119119111111191999091111119119111191199111199111119111191011919191199111111109111111111191911111111111111911119119191111111191199111111111119119191911111111111991111911191111111991111191111911111911991191199119111119911991111111…	6.40353e-23	1	1	1.15286e-33	1	1	1	1	1	1	0.0787537
ENSG00000211772.7	ENSG00000077984.5	0.912001	co	1	1	850	157	2	0	0	191111111111111191111191111191111111111111111911911119991111911111919919199111119111119191111111111111111911111111111119911111119111118111111119111111119111911111111111191111111111111111999191111119119111111199119191111111111111111911111191111111111111111111191919111111991111911111119111111111911199111111111119119111911111111111191111111191111111991111191111991111111991191191111111111111911111111…	9.23191e-16	1	1	5.45964e-18	1	0.307387	1	0.732065	0.7576	1	0.330738
ENSG00000223865.9	ENSG00000143119.11	0.911195	co	1	1	992	7	10	0	0	111111111111111111111111111111111111111111111111111111191111111111111118111111111111111111111111111111111111111111111111111111111111111111111111111111111111111111111111111119111111111111181111111111118111111111111111111111111111111111111111111111111111111111111111111111111111911111111111111111111111111111111111111111111111111111111111111111111111111111111111111111111981111111111111111111111111111…	0.00788984	1	1	1	1	0.82554	1	0.436748	1	1	0.0800384
ENSG00000179776.16	ENSG00000177464.4	0.910919	co	1	1	795	0	2	0	212	161111111611111661161111111661111111111111111611116611666161616611611111111161111111111111111111111611111161111661111161111111111111111111111116111111166116661111111611661161616111111161611116161111611616116116111111161116111161161111116111111111116116111161611611161611161111111111611111666111161611161111111166111111116116111111166111616616111111611161161111111111161111111111611111661661611116116…	4.34364e-94	1	5.98703e-10	1	1.52512e-14	1	0.151161	9.93169e-05	1.88202e-09	1	4.56122e-14
ENSG00000231389.6	ENSG00000196735.10	0.910698	co	1	1	994	0	2	0	13	161111111111111111111111111111111111111111111111111111161111111111111111111111111111111111111111111111111111111111111111111111111111111111111111111111111111111111111111111111111111111111181111111111116111111111111111111111111111111111111111111111111111111111111111111111111111611111111111111111111111111111111111111111111111111111111111111111111111111111111111111111111661111111111111111111111111111…	7.74463e-05	1	1	1	0.386152	0.749794	1	0.647311	1	1	0.844707
ENSG00000231389.6	ENSG00000223865.9	0.918552	co	1	1	997	2	10	0	0	111111111111111111111111111111111111111111111111111111181111111111111111111111111111111111111111111111111111111111111111111111111111111111111111111111111111111111111111111111111111111111181111111111111111111111111111111111111111111111111111111111111111111111111111111111111111911111111111111111111111111111111111111111111111111111111111111111111111111111111111111111111881111111111111111111111111111…	0.000996505	1	1	1	0.583414	0.361371	1	1	1	1	0.714236
ENSG00000211753.3	ENSG00000116824.4	0.913976	co	1	1	740	84	11	0	174	161611911191191191119661111161111191191111191911611116961661619191616666166191116111116161111111111111111611111111116119611111116161118111911616111919916111611111119111161116111111111199666161111116116111161166116161111119111191111611191161111111119119111111198916111111661111611119116861191111611166111811111116116111611111111911669111191169111111968111191111661111111666191161116111111111611111111…	1.01133e-23	1	1	1.65789e-28	1	0.12052	1	0.305207	1	1	0.0827437
ENSG00000164746.12	ENSG00000112561.16	0.913725	co	1	3	35	917	0	0	4	999999999909999999999999999999199999999999999999999990990999999990999909999999999999090999999999999999999999999999999999999999999909999919999999999999999199999919991999999999999999991990999199999999991999999909990909999999999199999999999999999999919991999999999190999999099991999999999999999999999919999999999999999999999999999999999999999999999999199919999999099999909009999999999999991999999999999…	1	0.878341	1.10046e-07	0.021964	1	1	0.634274	1	1	0.537155	1
ENSG00000134954.13	ENSG00000133561.14	0.915279	co	1	1	925	0	0	0	84	161111111111111111111111111111111111111111111611111611161111611111611111111111111111111111111111111111111111111111111111111111111111111111111116111111116116611111111111611161116111111111611116111111111616111116111111111116111111161116116111111111116111111111161111161111161111111111111111111111111611161111111116111111111111111111116111111611111111111111161111111111111111111111111111611611611111116…	9.90749e-36	1	0.00894001	1	1.97885e-05	1	1	0.134468	0.0137876	1	0.00164268
ENSG00000171860.4	ENSG00000165168.7	0.912309	co	1	1	942	67	0	0	0	191111111111111111111191111111111111111111111111911119191111111111111119111111111111119191111111111111111111111111119111111111111111111111111111111111119111111111111111111119111111111111191911111111119111111111111111111111111111111919111111111111111111111111111119111111111111911111119111111111111191111111111119119911111111111111111111911191111111111111111111111111111991111111111111111111111111111…	2.69134e-09	1	1	1.48479e-06	1	0.0568031	1	1	1	1	0.0772845
ENSG00000160255.15	ENSG00000010610.8	0.916499	co	1	1	991	18	0	0	0	111111111111111111111111111111111111111111111111911111191111111111111119111111111111111111111111111111111111111111111111111111111111111111111111111111111111111111111111111119111111111111191111111111119111111111111111111111111111111111111111111111111111111111111111111111111111911111111111111111111111111111111119111111111111111111111111111111111111111111111111111111111911111111111111111111111111111…	0.00398397	1	1	0.578036	1	1	1	0.357289	0.408194	1	0.00825563
ENSG00000244437.1	ENSG00000211592.5	0.91277	co	1	1	697	237	13	0	62	161111111991111911111168111161911191111111191619911911699991911119919696119111119191916118191111911911911191111991119191911111111199119111911119811999116119611111189991119119111111111119999991191119116919119199111161191119111961191911111111111111119116111191191919911119991111611119989191119111911961161118111196919111919119111611966111111969111111991111991111991111199669111161111111111191611111111…	1.18538e-28	1	1	0.141616	1	1	1	0.579693	0.612784	1	0.00303864
ENSG00000244437.1	ENSG00000241351.2	0.914148	co	1	1	696	129	6	0	178	191111111961111611111168111191611161111111191619611616669961611119919996119111119191616118191111911611611161111661116191911111111199116111911166111999116116611111189691119116111111111119699691191116116916119169111161161116111961161611111111111111116116111161161616911119961111911116686191116111611661161111111196916111619116111611966111111969111111661111661111991111199969111161111111111161611111111…	7.38569e-32	1	1	0.0979416	1	1	1	0.719096	1	1	0.00155814
ENSG00000158869.9	ENSG00000010610.8	0.914619	co	1	1	995	8	6	0	0	111111111111111111111111111111111111111111111111111111191111111111111118111111111111111111111111111111111111111111111111111111111111111111111111111111111111111111111111111111111111111111181111111111111111111111111111111111111111111111111111111111111111111111111111111111111111911111111111111111111111111111111119111111111111111111111111111111111111111111111111111111111811111111111111111111111111111…	0.0551153	1	1	0.281971	1	1	1	0.784427	0.715301	1	0.028245
ENSG00000167613.14	ENSG00000162511.7	0.919563	co	1	1	813	192	3	0	1	191911111111191111111191111111111191111119111111911919191111911119819919199111119111119191111111111111111911111111119111911111119111111111111111111111919111111199111111191119111111111191999991111119119111191199111199111111111191111919191191111111119111111111111119111191111111911119119199111111191199111111111119119111911111111911991111911191111111891111191111911111911991191191119111111111911111111…	5.24133e-12	1	1	5.82801e-52	1	0.33599	1	0.826866	1	1	0.922092
ENSG00000241351.2	ENSG00000211949.3	0.910435	co	1	1	776	41	4	0	188	191111111161111611111191111191611191111111111616611619661161911111611666111111111111616111111111111611961161111661116161111111111116119111611196111111116116911111111611111116111111111111691611161119119616111661111161161116111161161611111111111111116116111161161916111111661111911119616116116111611661161111111116116111616116111611166111111161111111661111661116661111161961111161111111111191611111111…	2.1156e-42	1	1	1	1	0.94832	1	1	0.0378624	1	0.0047944
ENSG00000110934.9	ENSG00000005844.16	0.910419	co	2	2	755	242	3	0	0	191911111118191191111191111191111191191119111911911919191911911110919999199111119111119191111111111111111909111111119191911111119111118111911911111111919011911119111111191119119111111191999991111119119111191199119199111119111191011919191199111111109111111111191919111111911111911119119191111111191199111111111119119191911111111111991111911191111111991111191111911111911991191199119111119911991111111…	2.68178e-25	1	1	5.81118e-32	1	0.434449	1	1	1	1	0.106256
ENSG00000277734.3	ENSG00000137078.7	0.911604	co	1	1	540	4	6	0	459	161611611161661661166661111666111161166161661666611666661661666666616666166161116166616161111111111611611666111661116166611111616166118161611616111666616116611166116611161166116611116166666666661116619666161166116166161116116661616616166166116111116616161111168616111161661111911666616166161111666666161111111166616161616116111661666611161166116111661161161111661111611666166166119111666661661111116…	6.23952e-51	1	1	1.11094e-19	1	1	1	0.0470538	0.0598226	1	0.000603722
ENSG00000162511.7	ENSG00000110876.9	0.916756	co	1	1	966	42	1	0	0	111111111111111111111191111111111111111111111111911111191111111111111919111111111111111191111111111111111111111111111111111111119111111111111111111111111111111111111111111119111111111111191111111111119111111111111111111111111111111111111111111111111111111111111111111111111111911111119111111111111119111111111119111111111111111111111111111191111111111111111111111111111991111191111111111111111111111…	0.00627034	0.733718	1	4.26002e-17	1	1	1	1	0.860577	1	0.179958
ENSG00000162511.7	ENSG00000123338.11	0.915063	co	1	1	762	244	3	0	0	191911911111191191119191111111111191111111111919911919191111911111919999199191119111119191111111111111911919111111119111911111119119111111111119111111919111911199111111191199119111111191999991111119119119191199111199111119111191191919191191111111119111111111191119111191911111911119119199111111191199111111111199119991911111111911991111911191111111991191191111911111911999111199119111119111911111111…	1.3634e-23	1	1	2.45143e-35	1	0.621611	1	0.912112	1	1	0.634614
ENSG00000168542.11	ENSG00000108821.12	0.913063	co	1	1	991	15	3	0	0	191111111111111111111111111111111111111111111111111111111111111111111111111111111111111111111111111111111191111111111111111111111111111111111119111111111111111111111111111111111111111111111111111111111919111111111111111111111111111111111111111111111111111111111111111111111111111111111111911111111111111111111111111111111111111111111111111111111111111111111111111111111111111111111111111111111111111…	0.000661314	1	1	1	0.255246	1	1	0.357289	1	1	0.951677
ENSG00000113555.5	ENSG00000037280.14	0.915169	co	1	1	769	240	0	0	0	191111111911111991191111111991911111111111119911119911999191919911911111111191111111111111111111911911111199111991111111111111111111111111119119111111199119991111111911991191919911111111911119191111911919119119111111991119111199191119119111111111119119111991991911191911191111111111911111999191111911191911111199111111119919111111199111919919111111911191191111191111111111111111991111991991911119119…	9.23265e-102	1	8.39013e-10	1	7.16159e-15	1	0.0934686	0.0102575	4.23871e-07	1	3.0363e-07
ENSG00000196628.12	ENSG00000081189.12	0.916494	co	1	1	710	166	0	0	133	161116111911111661196191111991111111111111119611119619669191916619611191111161111111111111111111911911111199111691119196111111111111111111111116111119166116691191111611661169916911111161691616191111616616111116111961991116111199161116116111111111116119911191961619161111961911911111611111966191991991161111111169119911116619111911196111616616111111611161191111991111191691111111961111691661611116116…	3.16296e-115	1	1	1	2.00275e-13	1	1	0.0579349	1.049e-05	1	4.32714e-06
ENSG00000196628.12	ENSG00000162618.11	0.913381	co	1	2	675	202	0	0	96	161110111911111691069191111961611111110111119611116619969191616919911191111161111111111111111111911911111199111991119199111111111111011111111116111119169116961191111611661169619911110191991916191111919616110119111991991116111199161119116111111111116119911061991619191011961911911111911011669191991691161111111169119911119916111911196111616619110101911161161111991111191991111111991111690691611116119…	6.75036e-122	1	1	1	4.37589e-16	1	1	0.0541688	0.000706951	1	7.17749e-05
ENSG00000196628.12	ENSG00000179776.16	0.91826	co	2	2	666	297	0	0	0	191111111911111991199191111991011111110111119911119919999191919919911191111191111111111111111111911911111199111991119199111111111111011111111119111119199119991191111911991199919911110191991919191110919919110119111991991119111199191119019111111111119119911091991909191011991911911111911111999191991991191111111199119911119919111911199111919919111101911191191111991111191991111101991111990991911119119…	7.20575e-108	1	1	1	5.33374e-13	1	1	0.0577623	0.000700766	1	0.000124954
ENSG00000130201.6	ENSG00000122679.7	0.917316	co	1	1	934	75	0	0	0	191111111111111111111111111191111111111111111911111911991111919111111111111191111111111111111111111111111111111911111111111111111111111111111119111111119111911111111111191111111111111111111111111111111911111111111111911111111111119111119111111111111111111991111911111111191111111111111111111111111911191111111199111111111111111111119111911111111111111111191111111111111111111111191111111111911111111…	1.55256e-29	1	0.00222583	1	7.50233e-05	1	1	0.0981112	0.0378457	1	0.00350606
ENSG00000243466.1	ENSG00000211592.5	0.918363	co	1	1	810	125	12	0	62	161111111191111111111168111161911111111111111611911919691191111111111616111111111111916118111111111911911191111191119111111111111119119111111119811111116119611111111911119119111111111111991191191119116919111191111161191119111161191911111111111111119116111191111119111111991111611119119111111111911961161118111116119111919111111611166111111161111111911111991111111111191661111161111111111111611111111…	2.00466e-29	1	1	1	1	1	1	1	0.00595356	1	0.00125284
ENSG00000243466.1	ENSG00000211598.2	0.915396	co	1	1	800	42	5	0	162	161111111161111611111161111191611111111111111611611616661161111111111666111111111111616111111111111611611161111198116111111111111116119111111116111116116119911111111611119119111111111111691191191119116616111166111161161116111161191611111111111111116116111191161616111111661111611119116116111111611661161111111116116111616111111611166111111661111111661111961111661111161961111161111111111111611111111…	5.39409e-36	1	1	1	1	1	1	1	0.00581265	1	0.00105485
ENSG00000243466.1	ENSG00000211949.3	0.914796	co	1	1	777	40	4	0	188	191111111161111611111191111191611111111111111616611619661161111111611666111111111111616111111111111611961161111661116161111111111116119111611116111111116116911111111611119116111111111111691691161119119616111661111161161116111161161611111111111111116116111161161116111111661111911119616116116111611661161111111116116111616116111611166111111161111111661111661116661111161961111161111111111111611111111…	3.80115e-39	1	1	1	1	1	1	1	0.0407931	1	0.00933368
ENSG00000143226.12	ENSG00000110077.13	0.91507	co	1	1	921	87	1	0	0	191111111111111111111191111111111111111111111111911111191111111111111119111111111111111191111111111111111111111111119111111111119111111111111119111111119111111111111111111819111111111111199191111111119111111119111111111111111111111119111111111111111111111111111119111111111111911111119191111111111199111111111119119911911111111111111111911191111111111111191111111111111991111111111111111111111111111…	4.13471e-10	1	1	3.434e-15	1	0.373243	1	1	0.86492	1	0.257052
ENSG00000154133.13	ENSG00000066056.12	0.919505	co	1	1	827	182	0	0	0	191111111111111991191111111991911111111111111911119911991191919911911111111191111111111111111111111111111191111991111111111111111111111111111119111111199119991111111911991191919111119111911119111111111919119119111111991119111191191119119111111111119111111991191911111911191111111111911111991111111911191111111199111111119119111111199111919919111111911191191111111111111111111111111111991991911119111…	6.66333e-74	1	5.65015e-07	1	3.70915e-12	1	0.340406	0.019198	1.47424e-06	1	2.24974e-08
ENSG00000154133.13	ENSG00000100311.15	0.910759	co	1	1	842	165	2	0	0	191111111111111991191111111991911111111111111911119911991191919911911111111191111111111111111111111111111111111991111111111111111111111111111119111111199119991111111911991191111111111181111119111111111919119119111111991119111191191119119111111111119111111991191911111911191111111111911111191111111911191111111199111111119119111111199111919919111111911191191111111111111111111111111111991991911119111…	5.66827e-72	1	2.8264e-05	1	4.50106e-11	1	0.152604	0.016627	2.45503e-07	1	6.4447e-08
ENSG00000154133.13	ENSG00000105538.7	0.917479	co	1	1	787	218	4	0	0	191111111111111991191111111991911111111111111911119911998191919911911111111191111111111111111111911911111111111991111191111111111111111111111119111111199119991111111911991191919111111191111119191111911919119119111191991119111191191119119111111111119119111991991911111911191111111111911111998181111911191111111199111911119919111111199111919919111111911191191111191111191111111111911111999991911119119…	5.48108e-82	1	9.72755e-08	1	3.71894e-15	1	0.275117	0.0243199	9.90461e-07	1	8.52243e-09
ENSG00000143248.11	ENSG00000130300.7	0.918679	co	1	1	1005	4	0	0	0	111111111111111111111111111111111111111111111111111111111111111111111111111111111111111111111111111111111111111111111111111111111111111111111111111111111111111111111111111111111111111111111111111111111111111111111111111111111111111111111111111111111111111111111111111111111111111111111111111111111111111111111111111111111111111111111111111111111111111111111111111111111111111111111111111111111111111…	0.0795019	1	1	1	1	1	1	1	1	1	1
ENSG00000142347.15	ENSG00000023892.10	0.914562	co	1	2	797	193	2	0	0	191910111111111111111991111111111191191110111110911119191111111101919919199111119111119191111111111111911911111111119111911111119111118111910911111111919111111119111111111119111111111101199991111119119111191199119199111111111111111919191199111111111111111111191919111191111111911119119191111111101199111011111119119001911111111111991111010191111111991111191111911111911991191199119111110111911111111…	2.83715e-10	1	1	5.08866e-49	1	0.00666739	1	1	1	0.959629	1
ENSG00000142347.15	ENSG00000066336.10	0.913609	co	1	1	821	182	6	0	0	191911111111111111111991111111111191191111111111911119191111111111919919199111119111119191111111111111111911111111119111911111119111118111111911111111918111111119111111111119111111111111199991111119119111191199119199111111111111111919191199111111111111111111111119111191111111911119119191111111111199111111111119119811911111111111991111111191111111191111111111911111911991191199119111111111911111111…	1.68678e-07	0.919696	1	9.88751e-56	1	0.0196522	1	1	1	1	0.650165
ENSG00000187498.13	ENSG00000134871.16	0.918916	co	4	4	309	0	0	0	0	100000000011101001000000010000011100000000000001010000000001010000000000100100010010010100011011011011100000111000110000001011000101010101010000100010100000000000100011000000000000110100000000000100010010000000110000000100011000000110000100111110100110011001001000101000001010011100010100000000000000101010101000000001000010111011100010010000000100001000001100000110001001100001001111000001001110010…	1.04537e-69	1	1	9.57602e-12	1	1	1	0.0686658	0.437624	1	0.0021348
ENSG00000174807.3	ENSG00000113721.12	0.918943	co	1	1	903	55	2	0	49	161111111111111611111111111991111111111111111611119911969161116111911111111191111111111111111111111111111111111911111111111111111111111111111116111111191111961111111111161111116111111191111111111111111616111119111111111111111161119111119111111111119111111191191911111111161111111111111111991111111911111111111196111111119116111111116111119611111111111111161111111111111111111111111111911111611111111…	1.76964e-36	1	0.0011899	1	7.17237e-07	1	1	0.00206288	0.00444727	1	1.36126e-05
ENSG00000185862.6	ENSG00000110077.13	0.912257	co	1	1	917	15	0	0	77	161111111111111111111111111111111111111111111111611119161111111111111116119111111111119161111111111111111111111111116111111111116111111111111111111111116111111111111111111116111111111111166961111111116111111116111111111111111111111116111111111111111111111111111116111111111111611111116161111111111166111111111116119111611111111111111111611161111111191111111111111111111661111111111111111111111111111…	1.25323e-10	1	1	3.24973e-15	1	0.159838	1	1	0.357774	1	0.16703
ENSG00000185862.6	ENSG00000122122.9	0.913259	co	1	1	902	9	0	0	98	191611111111111111111161111111111111111111111111611116161111111111111616166111116111119161111111111111111611111111116111111111116111111111111111111111116111111111111111111116111111111111166961111116116111161111111111111111111111111111111161111111111111111111111119111111111111611111116161111111111166111111111116116111611111111111161111111161111111161111111111111111111661111161111111111111611111111…	2.82279e-08	1	1	3.96978e-24	1	0.387901	1	1	0.455018	1	0.205794
ENSG00000185862.6	ENSG00000126860.10	0.91044	co	1	1	842	1	0	0	166	161111611111111111111161111111111161111116111111611116161111611111611166166111116111116161111111111111611611111111116111111111116111111111111116111111116111111161111111161116111111111111666661111111116111161166111166111111111161111616161161111111116111111111111616111111611111611116116161111111161166111111111166116111611111111611661111111161111111661161161111111111111661111111116111111111611111111…	8.10317e-22	1	1	2.56304e-18	1	1	1	0.588315	0.0874981	1	0.0299181
ENSG00000213654.8	ENSG00000149781.11	0.915487	co	1	1	965	0	1	0	43	111111111111111111111111111111111111111111111111611111161111111111111616111111111111111111111111111111111111111111111111111111111111111111111111111111116111111111111111111111111111111111161161111111116111111111111161111111111111111111111111111111111111111111111111111111111111611111116111111111111161111111111116111111111111111111111111111161111111111111111111111111111661111111111111111111111111111…	0.112615	0.204586	1	2.09268e-08	1	0.416787	1	1	0.792015	1	0.295625
ENSG00000170962.11	ENSG00000128052.8	0.912711	co	1	2	753	12	0	0	137	161111111011111661161111111061611111110111111611116611666101616011011111111161111111111111111111011011111100111601111100111111111111111111111116111111166116661111111611661161016011116101011116111111611616110116111111001116111111160119116111111111110110011661101619161011161111111111011111666161111611161911111160111911116916111111116111616616111101011101161111111111101111111111061111660601611116116…	3.30737e-92	1	2.08962e-07	1	4.11534e-16	1	0.107891	0.00968978	4.67539e-05	1	1.3324e-06
ENSG00000166265.10	ENSG00000064989.11	0.913089	co	1	1	845	79	0	0	85	161111111911111991196111111991611111111111111911116611196111616111111111111191111111111111111111111911111161111991111111111111111111611111111116111111199119161111111611691191916111116111611116111111911619111116111111191119111191161111116111111111119111111161611911161111191111111111611111166111111611161111111199111111111119111111119111619619111111111111191111111111191111111111161111191611911116111…	2.85561e-66	1	0.00464257	1	7.3723e-11	1	0.186317	0.00582751	7.89811e-05	1	3.58957e-08
ENSG00000237550.5	ENSG00000163682.14	0.915602	co	2	3	401	0	0	0	0	000100110010100101010000110100000111110101011111000100000011011000111110010000001110100011010001100010010011111111000010000100100100000001000010000111110100001000000010011011000000001001000000110110100100110111110111001000001000011000110000000000100000000110010011000110100011000111110100000110010101000011101110000010000101101001101110000010100100000100101111100110000000101011001011000000101011100…	0.474072	1	1	1	0.301429	1	1	1	0.0360671	1	0.380749
ENSG00000164125.14	ENSG00000125810.9	0.917839	co	1	2	788	162	0	0	0	191111111101101991199111111991911111111111111911119911999191919110911101111191111111011111111111111111111199111991110111111111111101111101111019111111199119991101110911991191119111111190901019111101910919111119110101191110111091091119119111111111119111111191191910191111091110011111911111999111111901191111111199110111119119111011119111911919111111911191111111011111191001111111191111911911911111119…	4.59169e-75	1	1	1	4.44019e-15	1	1	0.00814727	1.13129e-06	1	1.35294e-05
ENSG00000186517.12	ENSG00000143119.11	0.917376	co	1	1	911	97	1	0	0	181911111111111111111191111111111111111111111119911119191111911111911119199111119111111111111111111111111911111111119111111111119111111111111119111111119111111111111111111119111111111111199191111111119111111191111191111111111111111111111191111111111111111111111119111111111111911119119111111111111199111111111119119111111111111111191111111111111111191111111111111111111991111111111111111111911111111…	1.91527e-10	1	1	3.57403e-10	1	1	1	0.535317	0.802028	1	0.218502
ENSG00000136167.12	ENSG00000115956.9	0.916501	co	1	1	919	90	0	0	0	191111111111111111111191111111111111111111111111911119191111111111111919119111111111119191111111111111111111111111111111111111119111111111111111111111119111111111111111111119111111111111191191111111119111191191111111111111111191111111111111111111111111111111111119111111111111911111119191111111111199111111111119111111111111111111111111111191111111191111111111111111111991111111111111111111111111111…	2.0472e-09	1	1	6.6291e-14	1	1	1	0.427296	0.764967	1	0.0730757
ENSG00000136167.12	ENSG00000123338.11	0.918869	co	1	1	765	244	0	0	0	191911911111191191119191111111111191111111111919911919191111911111919999199191119111119191111111111111911919111111119111911111119119111111111119111111919111911199111111191199119111111191999991111119119119191199111199111119111191191919191191111111119111111111191119111191911111911119119199111111191199111111111199119991911111111911991111911191111111991191191111911111911999111199119111119111911111111…	6.36858e-24	1	1	6.67018e-36	1	0.870628	1	1	1	1	0.607297
ENSG00000187513.8	ENSG00000179776.16	0.912005	co	1	1	930	15	0	0	64	161111111111111611111111111161111111111111111911111611161111616111111111111191111111111111111111111111111161111111111111111111111111111111111116111111111116111111111111661111111111111111111116111111111616111111111111111111111111161111116111111111111111111161111611111111161111111111911111161111111611161111111111111111111116111111116111611611111111111111161111111111111111111111111111661611611111111…	1.82382e-33	1	0.00149017	1	4.15628e-05	1	0.613523	0.0222773	0.0054099	1	0.000497097
ENSG00000184937.11	ENSG00000116218.11	0.911056	co	1	2	97	457	0	0	440	699166999966999999969966699996666619919166616609199699699991916969669699611969061999666669669969666666611196666969669969199919191666669696999999969996969966996666999696996966696966969999961619196669969999966699969661960619666699666966916911699666969966696691696966690619996966966616996696699666699991696699699669966666999669966999969996919669666669691999669069696996199699666669696996990669996696966…	1	1	0.404989	1	9.48817e-79	1	1	0.924104	0.0391714	1	0.305151
ENSG00000184937.11	ENSG00000151490.12	0.916018	co	3	3	70	394	0	0	431	999196699969096999966660066696999919900169619966069996999690909966906666910999001999666969999699690909910166999999666666099619091666696669666666066696696999999966666906696066696696966996661619166666666969069666966661060619999666699696919611966096966999690991996906990919699696669916906066969699669661696696666099666669669696999660699660609966669999960966699096666996196666669069996696996999969699996…	1	1	0.462686	1	1.61491e-66	1	1	1	0.271954	1	1
ENSG00000184937.11	ENSG00000181418.7	0.91427	co	1	1	96	35	0	0	878	666166666666666666666666666966666616616166616666166666666661616666666966611666661666666666666666666666611166666666666666166616161666666666666666666666666666666666666666969666666666666666661616166666666666666669666961666616666666966666616611666666666666666661666666666616666666666616666666696666966691666666666666666666666666666666666666616666666666666666666666666666166669666666696666666666696666666…	1	1	0.382361	1	1.12723e-79	1	1	0.847962	0.0734401	1	0.392944
ENSG00000211893.3	ENSG00000211592.5	0.917753	co	1	1	916	26	5	0	62	161111111111111111111168111161911111111111111611111111611111111111111616111111111111116111111111111111111191111111119111111111111111111111111119811111116119611111111111111111111111111111991111111111116111111111111161111111111161111111111111111111111116111111111111111111111111611111111111111111111161161111111116111111111111111611166111111161111111111111111111911111111661111161111111111111611111111…	4.93178e-13	1	1	0.38415	1	0.702126	1	1	0.151735	1	0.0880076
ENSG00000162654.8	ENSG00000128284.18	0.910906	co	1	1	870	139	0	0	0	191111111111111191111111111191911111111111111911111911991191919111911111111191111111111111111111111111111191111111111111111111111111111111111119111111119119911111111911991191119111111111911119111111919919111119111111191119111191191119119111111111119119111111191919111111191111911111911111191111911111191111111199111111119111111111199111111111111111911191191111991111111991111111111111911911911111119…	1.23531e-53	1	0.327714	1	4.18659e-09	1	1	0.0356566	0.0050727	1	9.59769e-05
ENSG00000164188.7	ENSG00000146250.6	0.91059	co	1	2	113	176	0	0	709	699166666669666666666116966669666616619699666669166666666166966666991166911666691666696616966966996666916166696666966666166969161669666666666696669166666666696961666666966666666666966696661616666961666666616666666666666916699696666666616611666666066666966666666996666619666996666661661616669669666661966666666966666669166696666666666966616616696666666669666996669669166666916606666666669669666666666…	1	1	3.24973e-05	1	6.48292e-114	1	0.242046	1	0.371211	1	1
ENSG00000128052.8	ENSG00000125266.6	0.917751	co	2	2	802	140	0	0	0	191111111011111991191111111191911111110111111911119911999101919011011111111191111111111111111111111011111111111901111101111111111111111111111119111111199119991111111911991191019111119101911119111111911919110119111111111119111111190111119111111111110110011991101911191011191111111111011111999191111911191011111191111111119019111111119111919919111101011111191111111111101111111111091111990901911119119…	5.42515e-84	1	4.84298e-07	1	2.08392e-12	1	0.230641	1.77164e-05	0.000105211	1	2.31773e-09
ENSG00000277791.3	ENSG00000142507.8	0.910368	co	1	2	945	0	6	0	0	111111111111111111111111111111011111111010011111111111111111111110111111111111111111111111111111111111111100111111111110111111111111110111110111111111110111101111111101111110110811110111111111111111811111110111111111001011111111111111111111111111111111111111111111111111111111111111111011111111011011111011111111111011111111111111111111111111111111111111111111101111111111111111181111111811111111111…	0.00151835	1	0.193581	1	0.000375401	0.0069637	1	1	1	0.0503894	1
ENSG00000174059.15	ENSG00000100311.15	0.910002	co	1	1	942	67	0	0	0	191111111111111911111111111191911111111111111911119911191111911111111111111111111111111111111111111111111191111111111111111111111111111111111119111111111119111111111911191111111111111111111111111111111919111111111111111111111111191111119111111111111111111111111911111111191111111111911111191111111911191111111199111111111119111111119111911911111111111111191111111111111111111111111111911911911111111…	4.08325e-28	1	0.00493925	1	0.000242465	1	0.334494	0.133098	0.0233674	1	0.00611237
ENSG00000174059.15	ENSG00000106991.12	0.914965	co	1	1	943	66	0	0	0	191111111111111911111111111191911111111111111911119911191111911111111111111111111111111111111111111111111191111111111111111111111111111111111119111111111119111111111911191111111111111111111111111111111919111111111111111111111111191111119111111111111111111111111911111111191111111111911111191111111911191111111191111111111119111111119111911911111111111111191111111111111111111111111111911911911111111…	1.12588e-27	1	0.005454	1	0.000280546	1	0.363415	0.152739	0.0263122	1	0.00744008
ENSG00000174059.15	ENSG00000128052.8	0.91658	co	1	1	869	140	0	0	0	191111111111111991191111111191911111111111111911119911999111919111111111111191111111111111111111111111111191111911111111111111111111111111111119111111199119991111111911991191119111119111111119111111911919111119111111111119111111191111119111111111111111111991111911191111191111111111911111999191111911191111111191111111119119111111119111919919111111111111191111111111111111111111191111991911911119119…	3.34014e-60	1	2.59144e-06	1	3.57063e-09	1	0.131411	0.00120543	1.12993e-05	1	2.23479e-07
ENSG00000174059.15	ENSG00000131477.9	0.91332	co	1	1	943	66	0	0	0	191111111111111911111111111191911111111111111911119911191111911111111111111111111111111111111111111111111191111111111111111111111111111111111119111111111119111111111911191111111111111111111111111111111919111111111111111111111111191111119111111111111111111111111911111111191111111111911111191111111911191111111191111111111119111111119111911911111111111111191111111111111111111111111111911911911111111…	1.12588e-27	1	0.005454	1	0.000280546	1	0.363415	0.152739	0.0263122	1	0.00744008
ENSG00000174059.15	ENSG00000161940.9	0.911611	co	1	1	768	235	6	0	0	191111111911111991191111111991911111111111119911119911999191919911911111111191111111111111111111111811111199111991111111111111111111111111111119111111199119991111111911991191919911119111911119191111911919119119111111991119111199191119119111111111119119111891991911191911191111111111911111999191191911191111111199111111119919111111199111919919111181911191191111191111191111111111911111991991911119119…	2.18539e-102	1	1.19579e-08	1	1.222e-16	1	0.0234105	0.0048636	3.70511e-07	1	3.20383e-09
ENSG00000170458.12	ENSG00000159189.10	0.910013	co	1	1	998	1	8	0	2	111111111111111111111111111111111111111111111111111111111111111111111118111111111111111111111111111111111111111111111111111111111111111111111111111111111111111111111111111111111111111111181111111111111111111111111111111111111111111111111111111111111111111111111111111111111111911111111111111111111111111111111111111111111111111111111111111111111111111111111111111111111881111111111111111111111111111…	0.0186253	1	1	1	1	0.16117	1	1	1	1	0.349019
ENSG00000211679.2	ENSG00000211592.5	0.91725	co	1	1	876	62	9	0	62	161111111191111111111168111161911111111111111611911111619111111111119616111111111191116118111111111911111191111911119111111111111111811111111111811911116111611111111111111111111111111111991111111119116111111111111161111119111161111111111111111111119116111111111111111111111111611191111111111111111161161111111116119111919111111611166111811161111111911111111111991111111661111161111111111111611111111…	5.24661e-15	1	1	0.0193837	1	0.896199	1	0.810686	0.268083	1	0.0472099
ENSG00000138823.11	ENSG00000009765.13	0.912861	co	1	1	69	940	0	0	0	999199999999999999999999999999999919919999991999999999999999999999999999911999991999999999999999999999919199999999999999199999999999999999999999999999999999999999999999999999999999999999991919199999999999999999999991999919999999999999999911999999999999999991999999999919999999999999999999999999999999999999999999999999991999999999999999999999999991999999999999991999199999999999999999999999999999999…	1	1	1	1	5.41286e-54	1	1	1	0.244158	1	1
ENSG00000131634.12	ENSG00000066056.12	0.910317	co	1	1	863	2	0	0	144	161111111111111661161111111661111111111111111611116611161161616611611111111161111111111111111111111111111161111161111111111111111111111111111116111111111116111111111611661111616111116111611111111111111616111116111111161116111161161111116111111111116111111661161611111111161111111111611111661111111611161111111166111111116116111111166111611611111111611161161111111111111111111111111111661661911116111…	4.27513e-57	1	2.40288e-05	1	1.36847e-09	1	1	0.0011989	0.000161996	1	7.88728e-06
ENSG00000131634.12	ENSG00000102760.12	0.910778	co	1	1	988	21	0	0	0	111111111111111111111111111111111111111111111911111111191111111111111111111191111111111111111111111111111111111111111111111111111111111111111119111111111111111111111111191111111111111111111111111111111119111111111111111111111111111111111111111111111111111111111111111111191111111111111111111111111111111111111111111111111111111111119111111111111111111111191111111111111111111111111111111111911111111…	1.21033e-08	1	0.422747	1	0.16849	1	1	0.19292	1	1	1
ENSG00000131634.12	ENSG00000130201.6	0.919134	co	1	1	933	76	0	0	0	191111111111111111111111111191111111111111111911111911991111919111111111111191111111111111111111111111111111111911111111111111111111111111111119111111119111911111111111191111111111111111111111111111111919111111111111911111111111119111119111111111111111111991111911111111191111111111111111111111111911191111111199111111111111111111119111911111111111111111191111111111111111111111191111111111911111111…	5.62533e-30	1	0.00201373	1	6.47417e-05	1	1	0.0853827	0.0339068	1	0.00287381
ENSG00000164692.16	ENSG00000108821.12	0.913411	co	1	1	997	8	4	0	0	191111111111111111111111111111111111118111111111111111111111111111111111111111111111111111111111111111111191111111111111111111111111111111111111111111111111111111111111111111111111111111111111111111111111111111111111111111111111111111111111111111111111111111111111111111111111111111111111111111111111111111111111111111111111111111119111111111111111111111111111111111111111111111111111111111111111111…	0.179842	1	1	1	0.583414	1	1	1	1	0.358321	1
ENSG00000176435.6	ENSG00000139567.11	0.912745	co	1	1	978	14	0	0	17	191111111111111111111111111111111111111111111111111111161111111111111111111111111111111111111111111111111111111111111111111111111111111111111119111111111111111111111111111111111111119111111111111111111111111116111111111111111111111111111111111111116111111111111611111111191111111111111111111111111111191111111111111111111111111111111111911111111111111111111111111111111111111111111111911111611111111…	4.81766e-11	1	0.163733	1	0.0417854	1	0.441532	1	1	1	0.0428102
ENSG00000176435.6	ENSG00000143248.11	0.912482	co	1	1	988	17	0	0	4	191111111111111111111111111111111111111111111111111111191111111111111111111111111111111111111111111111111111111111111111111111111111111111111119111111111111111111111111111111111111119111111111111111111111111111111111111111111111111111111111111111111111111111111111111111191111111111111111111111111111191111111111111111111111111111111111911111111111111111111111111111111111111111111111911111911111111…	4.05802e-07	1	0.422747	1	0.16849	1	1	1	1	1	0.647911
ENSG00000176435.6	ENSG00000161940.9	0.911643	co	1	1	774	0	0	0	235	161111111611111661161111111661611111111111116611116611666161616611611111111161111111111111111111111111111166111661111111111111111111111111111116111111166116661111111611661161616611116111611116161111611616116116111111661116111166161116116111111111116116111161661611161611161111111111611111666161161611161111111166111111116616111111166111616616111111611161161111161111161111111111611111661661611116116…	1.16196e-98	1	1.50598e-09	1	3.6291e-16	1	0.036565	0.0100186	8.25741e-07	1	1.30947e-08
ENSG00000176435.6	ENSG00000174059.15	0.911726	co	2	2	669	2	0	0	66	161110111011111601000111111061611111110110110611116610060101610010011110111101111111111111111111011011111160111001110100111111111111010111110116111110100116001101111611061101010011119101001010101111010616110010111101001110111100060110016111111111110110011001001610101011061010111111611111060101001611161011111160110001110016111011106111610610110101011101161111001111101011111111001111600601611110110…	5.90893e-115	1	1	1	3.56268e-23	1	1	0.446805	7.82118e-06	1	0.000364542
ENSG00000279483.1	ENSG00000227063.5	0.914663	co	1	1	998	0	11	0	0	111111111111111111111111111111111111111111111111111111111111111111111111111111111111111111111111111111111111111111111111111111111111111111111111111111111111111111111111111111111111111111111111111111111111111111111111118111111111111111111111111181111111111111111181111111111111111111111111181111111111111111111111111111111111111111111111111111111111111111111111111111111111111111111111111111111111111…	1	0.814507	1	1	0.66925	1	1	1	1	1	0.843573
ENSG00000173269.12	ENSG00000131634.12	0.918962	co	1	1	972	37	0	0	0	111111111111111111111111111111111111111111111911111111191111911111111111111191111111111111111111111111111111111111111111111111111111111111111119111111111111111111111111191111111111119111111111111111111119111111111111111111111111191111111111111111111111111111111111111111191111111111111111111111111111111111111111111111111111111111119111111911111111111111191111111111111111111111111111911911911111111…	1.86394e-13	1	0.0922242	1	0.0179679	1	1	0.0327668	1	1	0.419053
ENSG00000023839.9	ENSG00000002746.13	0.91784	co	1	2	71	925	0	0	0	999999999999999999919999999999999919919999910999999999999999999999999999919999991999999999999999999999919199999999999999999919999999999999999999199999999999999999999999999999999999999999991919199999199999999999999991999919999919999999999911999999999999999991999999999919999999999919999999999999099999999999999999999999991999999999999999999999990999199999999999999999199999999999999999999999999999999…	1	0.426009	1	1	1.86191e-48	1	1	1	0.559186	0.791826	1
ENSG00000182578.12	ENSG00000173369.14	0.912916	co	1	1	999	8	0	0	2	111111111111111111111111111111111111111111111111111111111111111111111111111111111111111111111111111111111111111111111111111111111111111111111111111111111111111111111111111119111111111111191111111111111111111111111111111111111111111119111111111111111111111111111111111111111111911111111111111111111111111111111111111111111111111111111111111111111111111111111111111111111911111111111111111111111111111…	0.000328069	1	1	1	1	0.27081	1	1	1	1	0.438938
ENSG00000173369.14	ENSG00000011600.10	0.918495	co	1	1	999	1	8	0	1	111111111111111111111111111111111111111111111111111111111111111111111111111111111111111111111111111111111111111111111111111111111111111111111111111111111111111111111111111111111111111111181111111111111111111111111111111111111111111111111111111111111111111111111111111111111111811111118111111111111111111111111111111111111111111111111111111111111111111111111111111111111111111111111111111111111111111…	0.171494	1	1	0.0145453	1	1	1	1	1	1	0.0960787
ENSG00000173369.14	ENSG00000143119.11	0.917464	co	1	1	994	0	8	0	7	111111111111111111111111111111111111111111111111111111161111111111111118111111111111111111111111111111111111111111111111111111111111111111111111111111111111111111111111111116111111111111181111111111118111111111111111111111111111111111111111111111111111111111111111111111111111611111111111111111111111111111111111111111111111111111111111111111111111111111111111111111111611111111111111111111111111111…	0.00603809	1	1	0.90874	1	0.749794	1	0.647311	1	1	0.0207793
ENSG00000173369.14	ENSG00000149781.11	0.91181	co	1	1	964	0	2	0	43	111111111111111111111111111111111111111111111111611111161111111111111616111111111111111111111111111111111111111111111111111111111111111111111111111111116111111111111111111118111111111111161161111111116111111111111161111111111111111111111111111111111111111111111111111111111111611111116111111111111161111111111116111111111111111111111111111161111111111111111111111111111661111111111111111111111111111…	0.0779877	0.32594	1	3.50396e-08	1	0.561656	1	1	0.728044	1	0.258268
ENSG00000173369.14	ENSG00000160255.15	0.914805	co	1	1	993	0	0	0	16	111111111111111111111111111111111111111111111111611111161111111111111116111111111111111111111111111111111111111111111111111111111111111111111111111111111111111111111111111116111111111111161111111111116111111111111111111111111111111111111111111111111111111111111111111111111111611111111111111111111111111111111111111111111111111111111111111111111111111111111111111111111611111111111111111111111111111…	0.015372	1	1	0.419337	1	0.519775	1	0.532473	0.540517	1	0.0152813
ENSG00000173369.14	ENSG00000167613.14	0.914686	co	1	1	815	0	1	0	193	161611111111161111111161111111111161111116111111611616161111611116116616166111116111116161111111111111111611111111116111611111116111111111111111111111616111111166111111161116111111111161666661111116116111161166111166111111111161111616161161111111116111111111111116111161111111611116116166111111161166111111111116116111611111111611661111611161111111161111161111611111611661161161116111111111611111111…	1.68092e-11	1	1	1.569e-52	1	0.240736	1	0.933018	1	1	0.852892
ENSG00000173369.14	ENSG00000171860.4	0.914889	co	1	1	954	55	0	0	0	191111111111111111111191111111111111111111111111911111191111111111111119111111111111111191111111111111111111111111111111111111111111111111111111111111119111111111111111111119111111111111191111111111119111111111111111111111111111111919111111111111111111111111111111111111111111911111119111111111111191111111111119119911111111111111111111911191111111111111111111111111111991111111111111111111111111111…	1.87972e-06	1	1	1.46089e-08	1	0.242028	1	1	1	1	0.117459
ENSG00000173372.15	ENSG00000160255.15	0.910318	co	1	1	992	16	1	0	0	111111111111111111111111111111111111111111111111911111191111111111111119111111111111111111111111111111111111111111111111111111111111111111111111111111111111111111111111111119111111111111191111111111119111111111111111111111111111111111111111111111111111111111111111111111111111911111111111111111111111111111111111111111111111111111111111111111111111111111111111111111111981111111111111111111111111111…	0.00788984	0.998359	1	0.496373	1	0.352994	1	0.436748	1	1	0.0800384
ENSG00000130300.7	ENSG00000037280.14	0.910675	co	1	2	767	220	0	0	0	191110111911101991191111111991911111111111119911119911909191919911911111111191111111111111111111911911111199111991111111111111111111111111119119111111199110991111111911991191919911111101911119191111911919111119111111991119111199191119119111111111119119111991991011191911191111111111911011999191111911191911111199111111119919111111199111919919111111911191191111191111111111111111991111991991911119119…	4.54314e-101	1	8.85088e-07	1	1.97024e-12	1	0.145883	0.00810992	3.23743e-07	1	1.38067e-06
ENSG00000130300.7	ENSG00000095370.18	0.912782	co	1	1	888	121	0	0	0	191111111111111991191111111991111111111111111911111111991191919111911111111191111111111111111111111111111111111911111111111111111111111111111119111111119119111111111111991111119111111111111119111111911119111119111111111111111191111111119111111111119111111991191911111111191111111111111111191111111911191111111199111111119111111111199111911111111111111111191111111111111111111111111111911991911119111…	1.06823e-48	1	1.96994e-05	1	7.10287e-08	1	1	0.000462559	0.000144539	1	3.54886e-07
ENSG00000130300.7	ENSG00000113555.5	0.911874	co	1	1	806	203	0	0	0	191111111911111991191111111991111111111111111911119911999191919911911111111191111111111111111111111111111199111991111111111111111111111111111119111111199119911111111911991111919111111111911119191111911919119119111111191119111199191119119111111111119119111991991911111911191111111111911111999191111911191111111199111111119119111111199111919911111111111191191111111111111111111111191111991991911119119…	1.20334e-87	1	5.7225e-08	1	4.06586e-12	1	0.0918396	0.00262355	4.78596e-07	1	2.11874e-08
ENSG00000152583.11	ENSG00000143248.11	0.914713	co	1	2	949	5	0	0	0	111111111101111111111111111111111111111111111111111111111111111110111100111111111111010111111111011111111111111111111111111111111101111101111011111111111011111101110111111111111111111110111011111101110111111111110101111111111011111111111111111111111111111111111110111111011110011111111111111111111111111111111111111111111111111111111111911111111111101111111111011111111101111111111111111111111111111…	1.3471e-08	0.000630273	1	1	0.000670836	0.0584956	1	1	0.950601	1	0.744487
ENSG00000143119.11	ENSG00000110324.8	0.910377	co	1	1	882	126	1	0	0	191911111111191191119191111111111111111111111111911119191111911111111919119111111111119191111111111111111911111111119111111111119111111111111111111111119111111111111111191119119111111111199191111111119111191199119191111111111111111119111191111111111111111111111119111111111111911111119191111111111199111111111119119111111111111111191111111191111111111111111111111111111991111191111111111111911111111…	2.29409e-11	1	1	4.34654e-16	1	1	1	0.602005	0.214234	1	0.0950359
ENSG00000143119.11	ENSG00000115956.9	0.916521	co	1	1	919	90	0	0	0	191111111111111111111191111111111111111111111111911119191111111111111919119111111111119191111111111111111111111111111111111111119111111111111111111111119111111111111111111119111111111111191191111111119111191191111111111111111191111111111111111111111111111111111119111111111111911111119191111111111199111111111119111111111111111111111111111191111111191111111111111111111991111111111111111111111111111…	2.0472e-09	1	1	6.6291e-14	1	1	1	0.427296	0.764967	1	0.0730757
ENSG00000123338.11	ENSG00000066294.13	0.912711	co	1	1	632	2	1	0	374	161616611111161161616661111111611161161116611666611616161111611616616666166166116111616161111111111111611616111111116166611161616116111161116616111111616116611166116111166166116611116661666666616116666116161166116666166116116161161616161166111111116111111116161116161161611611611166616166116611161666161111111166616661611616111661661611616166611111661161161111611111616666161166166111616611661111116…	8.25525e-31	1	1	9.67795e-37	1	0.773009	1	1	1	1	0.249166
ENSG00000123338.11	ENSG00000110324.8	0.915049	co	1	1	763	246	0	0	0	191911911111191191119191111111111191111111111919911919191111911111919999199191119111119191111111111111911919111111119111911111119119111111111119111111919111911199111111191199119111111191999991111119119119191199119199111119111191191919191191111111119111111111191119111191911111911119119199111111191199111111111199119991911111111911991111911191111111991191191111911111911999111199119111119111911111111…	6.33691e-24	1	1	1.59261e-35	1	0.874157	1	0.963207	1	1	0.54832
ENSG00000123338.11	ENSG00000115956.9	0.915598	co	1	1	764	244	1	0	0	191911911111191191119191111111111191111111111919911919191111911111919999199191119111119191111111111111911919111111119111911111119119111111111119111111919111911199111111191199119111111191999991111119119119191199111199111119111191191919191191111111119111111111191119111191911111911119119199111111191199111111111199119991911111111911991111911191111111991191191111911111911999111199119111119111911111111…	1.3756e-23	1	1	1.03201e-35	1	0.781167	1	1	1	1	0.69741
ENSG00000159189.10	ENSG00000011600.10	0.913139	co	1	1	999	1	8	0	1	111111111111111111111111111111111111111111111111111111111111111111111111111111111111111111111111111111111111111111111111111111111111111111111111111111111111111111111111111111111111111111181111111111111111111111111111111111111111111111111111111111111111111111111111111111111111811111118111111111111111111111111111111111111111111111111111111111111111111111111111111111111111111111111111111111111111111…	0.171494	1	1	0.0145453	1	1	1	1	1	1	0.0960787
ENSG00000159189.10	ENSG00000123338.11	0.91558	co	1	2	751	244	0	0	0	191911901111191191119191111111111191111111111919911919191111911111919999199191119111119191111111111111911919111111119111911111119119111111111119111111919111911199111111191199119111111191999991111119119119191199111199111119111191191919191191111111119111111111191119111191911111911119119199111111191199111111111199119991911111111911991111911191111111991191191111911111911999111199119111119111911111111…	3.5167e-20	1	1	2.07088e-34	1	0.718296	1	1	1	1	0.778338
ENSG00000159189.10	ENSG00000143119.11	0.914699	co	1	1	994	7	8	0	0	111111111111111111111111111111111111111111111111111111191111111111111118111111111111111111111111111111111111111111111111111111111111111111111111111111111111111111111111111119111111111111181111111111118111111111111111111111111111111111111111111111111111111111111111111111111111911111111111111111111111111111111111111111111111111111111111111111111111111111111111111111111911111111111111111111111111111…	0.00603809	1	1	0.90874	1	0.749794	1	0.647311	1	1	0.0207793
ENSG00000102901.11	ENSG00000007392.15	0.919553	co	1	1	991	11	7	0	0	111111111111111111111111111111811111111111111111111111111111111111111111111111111111111111111119111111111111111111111111111111111111111111111118111111111111111111111111111111111111111111111111111191111111111111111911111111111111181111111111111111111111111111111111111111111111111111111111111111111111111111111111111111111111111111111111111111111111111111111111111111111111111111111111111111111111111…	1	1	0.560805	1	0.935901	1	1	0.357289	1	1	0.225416
ENSG00000125810.9	ENSG00000116016.12	0.910905	co	1	1	997	12	0	0	0	111111111111111111111111111111111111111111111111111111191111111111111111111111111111111111111111111111111111111111111111111111111111111111111119111111111111111111111111111111111111111111111111111111111111111111111111111111111111191111111111111111111111111111111111111111111111111111111111111111111111191111111111111111111111111111111111911111111111111111111111111111111111111111111111111111111111111…	5.19927e-05	1	0.984263	1	0.583414	1	1	1	1	1	0.275975
ENSG00000198844.9	ENSG00000037280.14	0.918933	co	1	1	749	260	0	0	0	191119111911111991191111111991911111111111119911119911999191919911911111111191111111111111111111911911111199111991111111111111111111111111119119111111199119991111111911991191919911111191911119191111911919119119111191991119111199199119119111111111119119111991991911191911191111111111911111999191911911191911111199111911119919111111199111919919111191911191191111191111191111111111991111999991911119119…	1.96246e-101	1	1.37226e-07	1	3.65545e-18	1	0.146294	0.00606761	8.7711e-06	1	8.36496e-06
ENSG00000198844.9	ENSG00000106991.12	0.910552	co	1	1	757	247	5	0	0	191119111911111991191111111991911111111111111911119911999191919911911111111191111111111111111111911911111199111991111111111111111111111111111119111111199119991111111911991191919111111191911119191111911919119119111191991119111191199119119111111111119119111991991911191911191111111111911111999191911911191111111199111911119119111111199111919919111191911191191111191111191181111111991111999991911119119…	8.72753e-90	1	2.0626e-06	1	1.62105e-17	1	0.557043	0.00235682	6.44132e-06	1	4.63932e-07
ENSG00000136250.10	ENSG00000110077.13	0.917243	co	1	1	792	217	0	0	0	191911111111111191111191111111111191111119111911911919991111911111919999199191119111119191111111111111911919111111119191111911119111111111111119111111919119911199111111191119119111119191999991111119119111191199119199111119111191191919191191111111111111111111191919111111911111911111119191111111991999191111111119119911911911111111191111911191111111191111191111991111111999111191119111111111911111119…	3.99188e-25	1	1	5.84283e-23	1	0.323512	1	1	0.520223	1	0.110706
ENSG00000211896.5	ENSG00000211677.2	0.915217	co	1	1	895	33	9	0	72	191111111191111191111168111161911111111111111611911111661191911111111616111111111111119111111111111111111191111111119111111111111111111111111119111119119119611111111911111111111111111111661111111111116119111191111161111111111161111111111111111111111116111111111111111111111111611111111111111111111161161118111116111111611111111611116111111161111111911111111111611111111661111161111111111111611111111…	2.6174e-19	1	1	0.865405	1	0.499581	1	0.313501	0.0580518	1	0.00833864
ENSG00000180353.9	ENSG00000043462.10	0.915886	co	1	1	862	0	0	0	147	161111111111111111111161111111111161111111111611111616161111611111611616166161116111111161111111111111111616111111116111111111116111111111111116111111116111611111111111161116116111111161666661111111116111111116111161111116111161111116111161111111116111111111161116111111111111611116116161111111661166111111111116116111611111111111161111611161111111611111161111111111111661111161111111111611611111111…	6.51259e-29	1	1	2.74012e-10	1	0.948159	1	0.852044	0.581305	1	0.162249
ENSG00000180353.9	ENSG00000110077.13	0.911337	co	1	1	931	1	0	0	77	161111111111111111111111111111111111111111111111611111161111111111111116111111111111111161111111111111111111111111116111111111116111111111111111111111116111111111111111111116111111111111166161111111116111111116111111111111111111111116111111111111111111111111111116111111111111611111116161111111111166111111111116111111611111111111111111611161111111111111111111111111111661111111111111111111111111111…	1.62e-08	1	1	1.14807e-15	1	0.318062	1	1	0.933164	1	0.110107
ENSG00000180353.9	ENSG00000143110.10	0.916029	co	1	1	910	99	0	0	0	111111111191111111111111111111111191111111111111111119191111111119111191111111119111119111111111111111111911111111119111111111111191111111111111111111111111111111111111191111111111111111199991111111119111111191119199111111111911111119111119111111119111111111111919111111111111911111119111111111111191111111111119111111111111111911191111911191111111991111191111911111111991111111111111119111111111111…	8.76806e-16	1	1	0.00240784	1	0.0147217	1	1	0.421812	1	0.0718308
ENSG00000180353.9	ENSG00000143119.11	0.918524	co	1	1	993	12	4	0	0	111111111111111111111111111111111111111111111111111111191111111111111118111111111111111111111111111111111111111111111111111111111111111111111111111111111111111111111111111119111111111111181111111111119111111111111111111111111111111111111111111111111111111111111111111111111111911111111111111111111111111111111119111111111111111111111111111111111111111111111111111111111911111111111111111111111111111…	0.015372	1	1	1	1	1	1	0.532473	1	1	0.0152813
ENSG00000180353.9	ENSG00000162511.7	0.915628	co	1	1	996	11	2	0	0	111111111111111111111111111111111111111111111111111111191111111111111111111111111111111111111111111111111111111111111111111111111111111111111111111111111111111111111111111111111111111111181111111111119111111111111111111111111111111111111111111111111111111111111111111111111111911111111111111111111111111111111119111111111111111111111111111111111111111111111111111111111911111111111111111111111111111…	0.000428092	1	1	1	1	0.663179	1	0.947262	1	1	0.217152
ENSG00000180353.9	ENSG00000173372.15	0.910029	co	1	1	996	11	2	0	0	111111111111111111111111111111111111111111111111111111191111111111111111111111111111111111111111111111111111111111111111111111111111111111111111111111111111111111111111111111111111111111111111111111119111111111111111111111111111111111111111111111111111111111111111111111111111911111111111111111111111111111111119111111111111111111111111111111111111111111111111111111111981111111111111111111111111111…	0.000428092	1	1	1	1	0.227235	1	0.203302	1	1	0.217152
ENSG00000178878.11	ENSG00000170989.8	0.912898	co	1	1	871	98	0	0	40	161119111911111991191111111191911111111111111611111911169111611111111111111191111111111111111111111111111119111111111111111191111111111111111116111111191116161111111911991191919111111111111119111111111911111111111111161119111111161111119111111111119111911111911911111111161111111111111111191111911611161111111199111111111119111111119111619619111111911191191111111111111111111111911111191611111111111…	3.81442e-53	1	0.00238971	1	1.48207e-06	1	0.293978	0.135721	0.000429638	1	1.45005e-05
ENSG00000261371.4	ENSG00000102760.12	0.917267	co	1	1	1008	0	0	0	1	111111111111111111111111111111111111111111111611111111111111111111111111111111111111111111111111111111111111111111111111111111111111111111111111111111111111111111111111111111111111111111111111111111111111111111111111111111111111111111111111111111111111111111111111111111111111111111111111111111111111111111111111111111111111111111111111111111111111111111111111111111111111111111111111111111111111111…	1	1	1	1	1	1	1	1	1	1	1
ENSG00000261371.4	ENSG00000113555.5	0.910044	co	1	1	805	0	1	0	203	161111111611111661161111111661111111111111111611116611666161616611611111111161111111111111111111111111111166111661111111111111111111111111111116111111166116611111111611661111616111111111611116161111611616116116111111161116111166161116116111111111116116111661661611111611161111111111611111666161111611161111111166111111116116111111166111616611111111111161161111111111111111111111161111661661611116116…	3.18252e-88	1	5.12159e-08	1	3.44152e-12	1	0.0857769	0.00228994	4.16742e-07	1	1.67207e-08
ENSG00000261371.4	ENSG00000116016.12	0.917529	co	1	1	1009	0	0	0	0	111111111111111111111111111111111111111111111111111111111111111111111111111111111111111111111111111111111111111111111111111111111111111111111111111111111111111111111111111111111111111111111111111111111111111111111111111111111111111111111111111111111111111111111111111111111111111111111111111111111111111111111111111111111111111111111111111111111111111111111111111111111111111111111111111111111111111…	1	1	1	1	1	1	1	1	1	1	1
ENSG00000261371.4	ENSG00000128052.8	0.913938	co	1	1	872	0	0	0	137	161111111111111661161111111161611111111111111611116611666111616111111111111161111111111111111111111111111111111611111111111111111111111111111116111111166116661111111611661161116111116111111116111111611616111116111111111116111111161111116111111111111111111661111611161111161111111111111111666161111611161111111161111111116116111111116111616616111111111111161111111111111111111111161111661611611116116…	1.08531e-58	1	3.58076e-06	1	5.75219e-09	1	0.163305	0.00193631	1.70392e-05	1	4.63443e-07
ENSG00000261371.4	ENSG00000131634.12	0.912147	co	1	1	988	0	0	0	21	111111111111111111111111111111111111111111111611111111161111111111111111111161111111111111111111111111111111111111111111111111111111111111111116111111111111111111111111161111111111111111111111111111111116111111111111111111111111111111111111111111111111111111111111111111161111111111111111111111111111111111111111111111111111111111116111111111111111111111161111111111111111111111111111111111611111111…	1.21033e-08	1	0.422747	1	0.16849	1	1	0.19292	1	1	1
ENSG00000261371.4	ENSG00000143248.11	0.912734	co	1	1	1005	0	0	0	4	111111111111111111111111111111111111111111111111111111111111111111111111111111111111111111111111111111111111111111111111111111111111111111111111111111111111111111111111111111111111111111111111111111111111111111111111111111111111111111111111111111111111111111111111111111111111111111111111111111111111111111111111111111111111111111111111111111111111111111111111111111111111111111111111111111111111111…	0.0795019	1	1	1	1	1	1	1	1	1	1
ENSG00000261371.4	ENSG00000147113.15	0.911971	co	1	1	763	0	1	0	245	161111111611111661166111111661611111111111111611116611666161616611611111111161111111111111111111611611111166111661111111111111111111116111111116111111166116661111111611661161616111118161616116161111611616116116111111661116111166161116116111111111116111111661661611161611161111111111611111666161611611161111111166111611116116111111166111616616111111611161161111111111161111111111661111661661611116116…	3.36745e-96	1	6.80711e-09	1	1.83673e-07	1	0.0159312	0.00500751	8.64244e-07	1	2.31027e-07
ENSG00000261371.4	ENSG00000171115.3	0.9149	co	1	1	880	0	0	0	129	161111111111111161161111111111111111111111111611116611661111616111611111111161111111111111111111111111111116111111111111111111111111111111111116111111116116611111111611661161116111111111611116111111611616111116111111111116111161161116116111111111116111111111161611161111161111111111111111161111611611161111111166111611116111111111116111616616111111611111161111111111111111111111111111616661611111116…	1.43007e-52	1	0.000998908	1	2.03385e-08	1	1	0.328262	0.000281319	1	0.0002559
ENSG00000167895.13	ENSG00000123329.16	0.913455	co	1	1	648	353	8	0	0	191911911118191191119991111191111191191119191919911119991991991111919999199111119111119191111111111111911919111111119199911991919111118111911911111911919111911199119111199119119111111991999999199119919111191199119999199199119999911919191199119111119111111119191919111191191111911199119191191911991199191111111119919191919911111911991911191199111111998191191111991111911999191199119111919111998111111…	2.20335e-20	1	1	4.88877e-43	1	0.230248	1	0.524683	1	1	0.0581771
ENSG00000167286.8	ENSG00000077984.5	0.91801	co	1	1	799	208	2	0	0	191911111191111191119991111191111111111111191911911919991991911199919999199111119111119191111111111111111911111111119119911111119191118111111119111111919111911111111111191111111111111119999191111119119111191199119191111119111191111911191191111111111111111111191919111111991111911111119191111111911199111111111119119111911111111111999111111191111111991111191111991111111999191191111111111111911111111…	1.0864e-20	1	1	4.38931e-24	1	0.266853	1	1	1	1	0.0995286
ENSG00000167286.8	ENSG00000137078.7	0.917884	co	1	1	544	462	3	0	0	191911911191991991199991111999111191199191991999911999991991999999919999199191119199919191111111111911911999111991119199911111919199118191911919111999919119911199119911191199119911119199999999991119919999191199119199191119119991919919199199119111119919191111191919111191991111911999919199191111999999191111111199919191919119111991999911191199119111991191191111991111911999199199111111999991991111119…	1.69544e-51	1	1	4.57069e-20	1	1	1	0.0443063	0.0273092	1	0.000353494
ENSG00000167286.8	ENSG00000147168.11	0.91905	co	1	1	801	206	2	0	0	191911111191111191119991111191111111111111191911911919991991911199919999199111119111119191111111111111111911111111119111911111119191118111111119111111919111911111111111191111111111111119999191111119119111191199119191111119111191111911191191111111111111111111191919111111991111911111119191111111911199111111111119119111911111111111999111111191111111991111191111991111111999111191111111111111911111111…	4.76211e-20	1	1	1.197e-22	1	0.263673	1	1	1	1	0.0349608
ENSG00000161270.18	ENSG00000092445.10	0.91094	co	1	2	93	908	0	0	0	999199999999999999999999999999999919919199919999199999999991919999999999911999991999999999999999999999911199999999999999999919191999999999999999999999999999999999999999999999909999999999991919199999999999999999999991999919999999999999919911999999999999999991999999999919999999999919999999999999999991999999999999999999999999999999999999919999990999999999999999999999199999999999999999999999999999999…	1	1	0.318985	1	7.26908e-76	1	1	0.947048	0.106494	1	0.56807
ENSG00000223865.9	ENSG00000196126.9	0.913195	co	1	1	988	0	21	0	0	111111111118111111111111111111111111111111111111111111181111111111111111111111111111111111111111111111111111111111111111111111111111111111111111111111111111111111111111111111111111111111181111111111118111111111111111111111111111111111111111111111111111111111111111111111111111811111111111111111111111111111111118111111111111111111111111111111111111181111111111111111111881111111111111111111111111111…	6.55474e-05	1	1	1	0.16849	0.190084	1	1	1	1	0.647911
ENSG00000110324.8	ENSG00000010610.8	0.916385	co	1	1	881	126	2	0	0	191911111111191191119191111111111111111111111111911119191111911111111919119111111111119191111111111111111911111111119111111111119111111111111111111111119111111111111111191119119111111111199191111111119111191199119191111111111111111119111191111111111111111111111119111111111111911111119191111111111199111111111119119111111111111111191111111191111111111111111111111111111991111191111111111111911111111…	1.2086e-11	1	1	6.50196e-16	1	1	1	0.555364	0.37403	1	0.084973
ENSG00000179776.16	ENSG00000095370.18	0.913699	co	1	1	876	133	0	0	0	191111111111111991191111111991111111111111111911111911991191919111911111111191111111111111111111111111111191111911111111111111111111111111111119111111119119111111111111991111119111111111111119111111911919111119111111111111111191191111119111111111119111111991191911111111191111111111111111191111111911191111111199111111119119111111199111911911111111111111191111111111111111111111111111991991911119111…	1.55736e-54	1	5.50085e-06	1	1.08331e-08	1	1	0.00141061	2.93254e-05	1	7.42673e-08
ENSG00000179776.16	ENSG00000120279.6	0.918246	co	1	1	763	246	0	0	0	191111111911111991191111111991911111111111119911119911999191919911911111111191111111111111111111911911111199111991111199111111111111111111111119111111199119991111111911991191919111119111911119191111911919119119111111991119111191191119119111111111119119911991991911191911191111111111911111999191991911191111111199111911119119111111119111919919119191911191191111191111191111111111991111999991911119119…	1.39218e-103	1	7.36351e-08	1	4.89813e-17	1	0.0628874	0.0025896	1.87976e-07	1	8.37566e-08
ENSG00000179776.16	ENSG00000125266.6	0.917162	co	2	2	825	67	0	0	0	191111111011111901101111111191011111110111111011110911090101919011011111111101111111111111111111111011111191111001111111111111111111111111111119111111100119011111111011991101011111110101911119111111111919110111111111111110111111191111119111111111110110011091101911101011191111111111011111190111111911191111111101111111111019111111119111910910111101011111191111111111101111111111001111990901911111110…	4.24295e-73	1	4.5579e-07	1	2.64924e-12	1	0.172949	1.49621e-05	0.000117116	1	1.38289e-08
ENSG00000179776.16	ENSG00000128052.8	0.915713	co	1	1	871	138	0	0	0	191111111111111991191111111191911111111111111911119911999111919111111111111191111111111111111111111111111191111911111111111111111111111111111119111111199119991111111911991191119111119111111119111111911919111119111111111119111111191111119111111111111111111991111911191111191111111111111111999191111911191111111191111111119119111111119111919919111111111111191111111111111111111111191111991911911119119…	3.40997e-59	1	3.21529e-06	1	4.90783e-09	1	0.151986	0.0016552	1.48638e-05	1	3.6384e-07
ENSG00000179776.16	ENSG00000139567.11	0.912803	co	1	1	935	74	0	0	0	191111111111111911111111111191111111111111111111111911191111919111111111111111111111111111111111111111111191111111111111111111111111111111111119111111111119111111111111991111111111111111111119111111111919111119111111111111111111191111119111111111119111111191111911111111191111111111111111191111111911191111111111111111111119111111119111911911111111111111191111111111111111111111111111991911911111111…	3.19682e-31	1	0.00245999	1	8.69229e-05	1	0.433439	0.112541	0.00157223	1	2.45439e-05
ENSG00000179776.16	ENSG00000157554.17	0.917343	co	1	1	725	284	0	0	0	191111111911111991191111111991911111111111119911119911999191919919911111111191111111111111111111111911111199111991111199111111111111919111111119111119199119991191111911991191919911119111991919191111919919119119111191991119111199191119119111111111119119911991991919191911191111911111911111999191991911191911111199111911119919111111199111919919119191911191191111991111191911111111991111991991911119119…	1.09351e-113	1	0.0444265	1	3.76537e-20	1	0.619001	0.0920089	4.2996e-07	1	4.61397e-07
ENSG00000130755.11	ENSG00000111348.7	0.919064	co	1	1	1007	2	0	0	0	111111111111111111111111111111111111111111111111111111191111111111111111111111111111111111111111111111111111111111111111111111111111111111111111111111111111111111111111111111111111111111111111111111111111111111111111111111111111111111111111111111111111111111111111111111111111111111111111111111111111111111111111111111111111111111111111111111111111111111111111111111111111111111111111111111111111111…	0.489806	1	1	1	1	1	1	1	1	1	1
ENSG00000186010.17	ENSG00000170906.14	0.911873	co	1	1	996	1	11	0	1	111111111111111111111111111111111111111111111111111111111111111111111111111111111111111111111111111111111181111111118111111111111111111111111111111111111111111111111111111111111111111111111111111111111111111811111111111111111111111111111111111111111111811111111111111111111111111111111111111111111111111111111111111111111111111111181111111111111111111111111111111111111111111111111111111811111111111…	0.712852	1	1	1	0.508512	1	1	0.947262	1	1	0.599506
ENSG00000186010.17	ENSG00000174886.11	0.911787	co	1	1	993	5	11	0	0	111111111111111111111111111111111111111111111111111111111111111111111111111111111111111111111111111111111181111111118111111111111111111111111111111111111111111111111111111111111111111111111111111111111111111811111111111111111111111111111111111111111111811111111111111111111111111111111111111111119111111111111111111111111111111111181111111111111111111111111111111111111111111111111111111811111111111…	1	1	1	1	1	1	1	0.532473	1	1	0.339389
ENSG00000169550.11	ENSG00000074803.16	0.910687	co	2	2	134	100	0	0	763	666166669666616966969116666669666616616096609696166666699969616966661166611666661696666616666666666666910196666666996666196606161666666666666666666166666966666661666966966666666666966966661616196691996666616666666661669616666666666066616611666666666666666661666666696616666666666601961616696996666661666666666669966666166666696666066666616616666669666666666666666966166666616600669666669666666666966…	1	1	0.00185097	1	5.00837e-131	1	0.96884	1	0.130563	1	0.580866
ENSG00000173269.12	ENSG00000169744.11	0.914376	co	1	1	811	2	3	0	193	161111111611111661161111111661611111111111111611116611666161618611611111111161111111111111111111611611111111111661111161111111111111111111111116111111166116661111111611661161616611119161611116161111611616111116111111161116111111161116116111111111116111611661161611161111161111111111611111666111111611161111111166111111116116111111116111616616111111611161161111111111161111111111611111661661611116116…	9.51075e-83	1	1.24248e-06	1	2.44975e-13	1	0.128204	0.00245907	8.40405e-05	1	6.34894e-07
ENSG00000182578.12	ENSG00000010610.8	0.917713	co	1	1	996	13	0	0	0	111111111111111111111111111111111111111111111111111111191111111111111111111111111111111111111111111111111111111111111111111111111111111111111111111111111111111111111111111119111111111111191111111111111111111111111111111111111111111119111111111111111111111111111111111111111111911111111111111111111111111111111119111111111111111111111111111111111111111111111111111111111911111111111111111111111111111…	2.06511e-05	1	1	1	1	1	1	1	0.822679	1	0.217152
ENSG00000204301.6	ENSG00000037280.14	0.916193	co	1	1	766	243	0	0	0	191111111911111991191111111991911111111111119911119911999191919911911111111191111111111111111111911911111199111991111111111111111111111111119119111111199119991111111911991191919911111191911119191111911919119119111111991119111199191119119111111111119119111991991911191911191111111111911111999191111911191911111199111111119919111111199111919919111111911191191111191111111111111111991111991991911119119…	1.07632e-101	1	5.89363e-10	1	8.48392e-17	1	0.137313	0.0131759	5.55924e-08	1	5.692e-08
ENSG00000204301.6	ENSG00000095370.18	0.911621	co	1	1	822	187	0	0	0	191111111911111991191111111991111111111111111911119911991191919911911111111191111111111111111111111111111119111991111111111111111111111111111119111111199119911111111911991111919111111191911119191111911919119119111111991111111191191111119111111111119111111991991911111111191111111111911111991111111911191111111199111111119919111111199111911919111111111191191111111111111111111111191111991991911119111…	1.00448e-74	1	1.39311e-08	1	1.59649e-12	1	0.425356	0.000188653	4.16873e-06	1	1.71549e-09
ENSG00000204301.6	ENSG00000120318.14	0.918952	co	1	1	775	233	1	0	0	191111111911111991191111111991111111111111119911119911999191919911911111111191111111111111111111111911111199111991111191111111111111111111111119111111199119911111111911991111919911111191911119191111911919119119111191991111111199191119119111111111119119111991991911191911191111111111911111999191911911191111111199111111119919111111199111919919111111911191191111191111191111111111191111991991911119111…	3.89537e-96	1	1.16868e-05	1	4.34707e-16	1	0.232501	0.0112601	9.42442e-07	1	4.6046e-10
ENSG00000230715.3	ENSG00000229413.2	0.912904	co	1	1	828	5	8	0	168	111661111111111111111111611111861161111111166111611111111111161111116611161111111111111111111116111111111111161111111111661161111111111111611111111111111118111116611111111118116118168111616166111161111111111111161961119161116116111111111166111161111111111616611161111111111111161116111111161611116611116661111116611111111161111111161611111111111116111111111161161111181116161116111111111161161111111…	1	1	0.00431799	1.85223e-08	1	1	1	1	1	1	0.621842
ENSG00000167580.6	ENSG00000138696.9	0.914944	co	1	2	123	868	0	0	0	999199999999909999999119999999999919919999909999199999999999919999991199911999991999999919999999999999910199999999999999199909091999999999999999999199999099999991990999999999999999999999991919199991999999919999999991999919999999999999919911999999909999999991999999999919999999999901991919999999909901999999999999999999199999999999999999919919999999999999999999999999199999919919999999999999999999999…	1	1	0.000472897	1	1.03679e-144	1	0.510006	1	0.0438365	1	0.586464
ENSG00000176435.6	ENSG00000102760.12	0.910933	co	1	1	991	18	0	0	0	191111111111111111111111111111111111111111111911111111191111111111111111111111111111111111111111111111111111111111111111111111111111111111111119111111111111111111111111111111111111119111111111111111111111111111111111111111111111111111111111111111111111111111111111111111191111111111111111111111111111191111111111111111111111111111111111911111111111111111111111111111111111111111111111911111911111111…	5.71941e-06	1	0.560805	1	0.255246	1	1	1	1	1	0.536853
ENSG00000149781.11	ENSG00000141968.6	0.912809	co	1	2	723	274	4	0	0	191919911111191191119998111111111191111111111919911919191111911119919999199111119111919191111111111111911919111111119111911111919111118111111919111911919111111199111111191119119111111191999991111119919119191199119199111119111191111919191199119111119111111111191919111191991111911119119199111111101199111111111199919991911911111911991111110191111111991111191111911111911999191199110111119111911111111…	6.87021e-25	1	1	2.47708e-38	1	0.210364	1	0.660984	1	1	0.0766025
ENSG00000187513.8	ENSG00000131477.9	0.905668	co	1	1	964	45	0	0	0	191111111111111911111111111191111111111111111911111911191111111111111111111191111111111111111111111111111111111111111111111111111111111111111119111111111119111111111111191111111111111111111111111111111111111111111111111111111111191111119111111111111111111111111911111111191111111111911111111111111111191111111111111111111111111111111111111111111111111111111111111111111111111111111111111911911111111…	1.31794e-18	1	0.0426513	1	0.00578096	1	1	0.0947524	0.275782	1	0.131765
ENSG00000187513.8	ENSG00000143248.11	0.909897	co	1	1	963	46	0	0	0	191111111111111911111111111191111111111111111911111911191111111111111111111191111111111111111111111111111111111111111111111111111111111111111119111111111119111111111111191111111111111111111111111111111111111111111111111111111111191111119111111111111111111111111911111111191111111111911111111111111111191111111111111111111111111111111111111111111111111111111111111111111111111111111111111911911111111…	4.9628e-19	1	0.0387136	1	0.00501336	1	1	0.0799014	0.248386	1	0.048283
ENSG00000277792.1	ENSG00000182544.8	0.905414	co	2	2	33	954	0	0	0	999999999991999999999999999999999999999999999999999999999999999999999999999999999999919919999999999999999999991999999999999999999999999999999999999999999999999999999099999990999999991999999999999199999919999999999999091990999999990999199999999999999999999909999999999999999999999199999999990999999999999990999999999991999999999999991999999999999919999999999099999999909999999999999999999999999919999…	0.112526	1	1	0.177323	1	1	1	1	1	0.991814	1
ENSG00000182866.15	ENSG00000147168.11	0.903974	co	2	2	686	297	5	0	0	191911911191191991119998111991111191190111191919111919991991919911910199199191119111119111111111111111111999111991119199911111111191118111911919111119919119911111119911191199119111119191999991191110119119111199119199191119111991111011119199110111119119111111191919111111991111911111919111191111911999191111111199119111119111111911999111111199111111991191191111991111911999111109110111919911991111119…	2.67266e-50	1	1	6.2922e-07	1	1	1	0.392791	0.156809	1	0.000108243
ENSG00000170989.8	ENSG00000066056.12	0.904799	co	1	1	862	147	0	0	0	191111111111111991191111111991111111111111111911119911191191919911911111111191111111111111111111111111111191111191111111111111111111111111111119111111111119191111111911991111919111119111911111111111111919111119111111191119111191191111119111111111119111111991191911111111191111111111911111991111111911191111111199111111119119111111199111911911111111911191191111111111111111111111111111991991111119111…	1.35439e-57	1	2.17165e-05	1	1.1655e-09	1	0.832402	0.0025396	0.000143135	1	1.99175e-06
ENSG00000170989.8	ENSG00000067113.15	0.903476	co	1	1	969	40	0	0	0	191111111111111111111111111111111111111111111911111111191111911111111111111111111111111111111111111111111111111111111111111111111111111111111119111111111119191111111111111111111111111111111111111111111111111111111111191111111111191111111111111111111111111111111111111111191111111111111111111111111911191111111111111111111111111111111111911911111111111111111111111111111111111111111111111911111111111…	1.69683e-16	1	0.348416	1	0.0117577	1	1	0.509928	0.459023	1	0.138525
ENSG00000170989.8	ENSG00000128052.8	0.900458	co	1	1	870	139	0	0	0	191111111111111991191111111191911111111111111911119911999111919111111111111191111111111111111111111111111111111911111111111111111111111111111119111111199119991111111911991191119111119111111119111111911919111119111111191119111111191111119111111111111111111991111911191111191111111111111111999191111911191111111191111111119119111111119111919919111111111111191111111111111111111111191111991911911119119…	1.06862e-59	1	4.85542e-05	1	4.18659e-09	1	0.275556	0.00141331	1.29617e-05	1	1.06497e-06
ENSG00000170989.8	ENSG00000133561.14	0.907389	co	1	1	919	90	0	0	0	191111111111111111111111111111111111111111111911111911191111911111911111111111111111111111111111111111111111111111111111111111111111111111111119111111119119991111111111911191119111111111911119111111111919111119111111191119111111191119119111111111119111111111191111191111191111111111111111111111111911191111111119111111111111111111119111911911111111111111191111111111111111111111111111911911911111119…	1.77508e-38	1	0.00521003	1	8.07564e-06	1	0.98473	0.127597	0.00686529	1	0.00366241
ENSG00000170989.8	ENSG00000134954.13	0.909818	co	1	1	969	40	0	0	0	191111111111111111111111111111111111111111111911111111191111911111111111111111111111111111111111111111111111111111111111111111111111111111111119111111111119191111111111111111111111111111111111111111111111111111111111191111111111191111111111111111111111111111111111111111191111111111111111111111111911191111111111111111111111111111111111911911111111111111111111111111111111111111111111111911111111111…	1.69683e-16	1	0.348416	1	0.0117577	1	1	0.509928	0.459023	1	0.138525
ENSG00000170989.8	ENSG00000136237.17	0.9025	co	2	2	708	133	0	0	0	191111111011111901000111111001011111110110111911110911090191919000011111111191111111111111111111911011111190111001111191111111111111911111111119111110100119091101111011991109009911110191991119191111010919110919111101991119111191191010119111111111119110011001901011101011991111111111011111090101901911191911111100119011110019111011100110919910110101011191191111191111101101111111001111090901011119110…	7.6401e-102	1	0.326249	1	8.95281e-20	1	0.426121	0.114868	2.56104e-05	1	3.03661e-05
ENSG00000170989.8	ENSG00000164056.9	0.907255	co	1	1	959	50	0	0	0	191111111111111111111111111111111111111111111911111111191111911111111111111111111111111111111111111111111111111111111111111111111111111111111119111111111119191111111111111111119111111111911111111111111111111111111111191111111191191111111111111111111111111111111911111111191111111111111111111111111911191111111111111111111111111111111111911911111111111111111111111111111111111111111111111911111111111…	9.80717e-21	1	0.160363	1	0.00283109	1	0.579672	1	0.162102	1	0.0225388
ENSG00000095370.18	ENSG00000037280.14	0.908517	co	1	1	775	14	0	0	220	161111111611111661161111111661611111111111116611116611696161616611611111111161111111111111111111611611111166111661111111111111111111111111116116111111166119661111111611661161616611111111611116161111611616111116111111661116111166161116116111111111116116111661661911161611161111111111611111666161111611161611111166111111116616111111166111616616111111611161161111161111111111111111661111661661611116116…	4.77997e-98	1	1.69196e-09	1	4.34707e-16	1	0.136439	0.0112601	1.94979e-07	1	3.97149e-07
ENSG00000095370.18	ENSG00000066056.12	0.905257	co	1	1	852	13	0	0	144	161111111111111661161111111661111111111111111611116611961161616611611111111161111111111111111111111111111161111961111111111111111111111111111116111111119116111111111611661111616111116111611119111111911616111116111111161116111161161111116111111111116111111661161611111111161111111111611111661111111611161111111166111111116116111111166111611611111111611161161111111111111111111111111111661661911116111…	8.45125e-61	1	7.8211e-06	1	2.31427e-10	1	1	0.000198656	4.06074e-05	1	6.78916e-07
ENSG00000101347.8	ENSG00000081237.17	0.90256	co	1	1	889	119	1	0	0	191111111111111111111191111111911111111111111119911919191111911111911911119111111111119191111111111111111119111111119111111111119111111111111119111111119111111111111111111199119111119111991911111111119111111191111111111119111111191111111111111111111111111111111119191111911111911111119111111111111119111111111119119111911111111111111111111991111111111111111111111111111891111191111111111911911111111…	1.38172e-20	1	1	9.47585e-06	1	0.724815	1	1	0.614067	1	0.0793387
ENSG00000211666.2	ENSG00000211660.3	0.900111	co	1	1	736	40	15	0	218	191111111161111611111168111191611161111111111611611616661661611111616619111111111161619111111111111611611161111661119111111111111119811111611169111616119116911111181611161116111111111111691161161116116616111166116161161116111161161616111111111111116116111161111116611111661111911119619111116111616661161118111169116111616816111611166111111691111111668111661111661111161966111161111111111161611111181…	5.31986e-33	1	1	0.275333	1	1	1	1	0.154365	1	0.000652071
ENSG00000272906.1	ENSG00000162191.12	0.906591	co	1	3	37	937	0	0	0	999999999999999999999999999999099999999999999999099999999999999999999999999999999199999909999999999999999999999999999999999999999999990999999991999199999919999099999999999990999999990999999999999999999099911999999999999999999999919999999999999999999999099999999999909999999999999999991900999999999999999999999909990999999999999999999999999919999999999999999099999999999999099999999999999999099999999…	1	0.468899	1	1	0.000884438	1	0.791181	1	1	0.979042	1
ENSG00000147168.11	ENSG00000077984.5	0.902685	co	1	1	868	139	2	0	0	191111111111111191111191111191111111111111111911911119191111911111911919119111119111119191111111111111111911111111119119111111119111118111111119111111119111911111111111191111111111111111999191111119119111111199111191111111111111111111111191111111111111111111191119111111191111911111119111111111911199111111111119119111911111111111191111111191111111991111191111991111111991191191111111111111911111111…	7.84424e-17	1	1	7.96921e-14	1	1	1	0.279682	0.499323	1	0.192826
ENSG00000147168.11	ENSG00000102879.14	0.901525	co	1	2	862	113	1	0	0	191011111111111111111101111191111111111111111111911119191111911111910919119111119111119101111111111111111911111111119111011111110111118111111111111011119111911110111111191111111111111101199191111110119111101199111191111111111111111111111191111111111111111111111119111111111111911110119101111111111199111111111119119111011111111111191111111191111111991111111111911111111991101101111111111111911111111…	1.00087e-11	1	1	8.70816e-23	1	0.392407	1	1	0.581305	1	0.327763
ENSG00000186517.12	ENSG00000149781.11	0.902021	co	1	1	902	63	1	0	43	111911111111111111111191111111111111111111111119611119161111911111911616199111119111111111111111111111111911111111119111111111119111111111111119111111116111111111111111111111111111111111169161111111116111111191111161111111111111111111111191111111111111111111111119111111111111611119116111111111111169111111111116119111111111111111191111111161111111191111111111111111111661111111111111111111911111111…	2.82279e-08	1	1	5.62601e-14	1	0.559498	1	1	1	1	0.433135
ENSG00000186517.12	ENSG00000162511.7	0.900712	co	1	1	903	95	10	0	1	111911111111111111111191111111111111111111111119911119191111911111911119199111119111111181111111111111111911111111119111111111119111111111111119111111119111111111111111111111111111111111199191111111119111111191111191111111111111111111111191111111111111111111111119111111111111911119119111111111111199111111111119119111111111111111191111111181111111191111111111111111111991111111111111111111911111111…	1.15088e-09	1	1	1.10083e-16	1	1	1	0.647899	0.83449	1	0.334577
ENSG00000178188.13	ENSG00000140983.12	0.906814	co	1	1	995	3	11	0	0	111111111111111111111111111111811111111111111111111111111111111111111111111111111111111111111111111111111111111111111111111111111111111111111111111111111111111111111111111111111111111111111111111111111111111111181111111111111111111111111111111111111111111111111181111111111111111111111111111111111111111111111181118111111111111111111111111111111111111111111111111111111111111111111111111111111111111…	1	1	1	1	0.443161	1	1	1	0.715301	1	0.966888
ENSG00000120279.6	ENSG00000064989.11	0.90438	co	1	1	758	166	0	0	85	161111111911111991196111111991611111111111119911116611996191616911911111111191111111111111111111911911111169111991111199111111111111611111111116111111199119961111111611691191916111116111611116191111911619119116111111991119111191161119116111111111119119911961691911161911191111111111611111966191991611161111111199111911119119111111119111619619119191911191191111191111191111111111961111999691911116119…	7.75941e-105	1	2.27583e-06	1	1.9504e-17	1	0.0445906	0.00267897	9.44477e-08	1	2.77433e-08
ENSG00000120279.6	ENSG00000113555.5	0.907165	co	1	1	759	250	0	0	0	191111111911111991191111111991911111111111119911119911999191919911911111111191111111111111111111911911111199111991111199111111111111111111111119111111199119991111111911991191919111119111911119191111911919119119111111991119111199191119119111111111119119911991991911191911191111111111911111999191991911191111111199111911119119111111199111919919119191911191191111191111191111111111991111999991911119119…	3.36633e-104	1	4.77607e-08	1	1.21133e-15	1	0.0478116	0.00304209	5.09871e-07	1	2.66944e-07
ENSG00000120318.14	ENSG00000113555.5	0.908463	co	1	2	744	235	0	0	0	191110111911111991191101111991111111111110119911119911999191919911911111111191111111111101111111011911111199111991111191111111111111111111110119111111199109901011111911991110919910110191911119191111911909119119111191091119111199191119119111111111119119111991991911191911191111111111911111999191911911191111111199111011119119111111199111919919111111911191191111191111191111111111190111991991911119119…	7.28118e-84	1	3.21168e-06	1	4.02167e-14	1	0.18373	0.404254	4.77501e-06	1	0.000313698
ENSG00000103363.13	ENSG00000086504.14	0.900388	co	1	2	981	0	11	0	0	111111111111111111111111111111101111111110111111111111111111111111111111111111111111111111111111111111111111111111111111111111111111111111110118111111111111111111111111111111111111111111111111111111111811111111111111111111111111111111111111111111111111111111111101111111111111111111111111111111118111111111111111111111111111111111111111111111111111111111111111111111111111111111111111110111111111111…	0.959295	1	0.825827	1	0.330456	1	1	1	1	1	1
ENSG00000154133.13	ENSG00000130201.6	0.909168	co	1	1	839	95	0	0	75	161111111111111991191111111961911111111111111611119611661191616911911111111161111111111111111111111111111111111691111111111111111111111111111116111111196119691111111911961191111111111111111119111111111619119119111111691119111191196119116111111111119111111661191611111911161111111111911111191111111611161111111166111111119119111111196111619919111111911191161111111111111111111111161111991991611119111…	1.95261e-71	1	2.02119e-06	1	2.7428e-11	1	0.124354	0.00549829	1.58163e-07	1	3.11037e-08
ENSG00000154133.13	ENSG00000131477.9	0.909631	co	1	1	839	163	5	0	2	191111111111111991191111111991911111111111111611119911991191919911911111111191111111111111111111111811111111111991111111111111111111111111111119111111199119991111111911991191111111111111111119111111111919119119111111991119111191191119119111111111119111111991191911111911191111111111911111191111111911191111111199111111119119111111199111919919111111911191191111111111111111111111111111991991911119111…	1.39942e-73	1	2.02119e-06	1	2.7428e-11	1	0.231902	0.0113804	1.58163e-07	1	3.11037e-08
ENSG00000154133.13	ENSG00000139567.11	0.905386	co	1	1	841	150	1	0	17	191111111111111991191111111991911111111111111911119911961191919911911111111191111111111111111111111111111111111991111111111111111111111111111119111111199119991111111911991191111111111111111119111111111919119116111111991119111191191119119111111111116111111991191611111911191111111111911111191111111911191111111199111111119119111111199111919919111111911191191111111111111111111111111111991991611119111…	1.65548e-72	1	2.49362e-06	1	3.81681e-11	1	0.142619	0.007197	2.121e-07	1	5.06083e-08
ENSG00000136111.11	ENSG00000074803.16	0.903784	co	2	5	75	785	0	0	0	999099990999909099090019999990999919919009900909199999900090909099991199911999991909999909999999999999010199999999009999009909091999999999999999999099999099999990999099999999999999099099991919009901909999909999999990990909999999999099909911999999999999999990999999909919999999999901090919999009999990999999999999099999099999909999099999919909999990999999999999999099199999909900999999990999999999099…	1	1	0.00123929	1	2.84098e-75	1	0.992086	1	0.443737	1	0.781696
ENSG00000211753.3	ENSG00000147168.11	0.902367	co	1	1	743	166	10	0	90	161911911191191191119991111161111191191111191911911116961991619191619996196191116111116191111111111111111611111111116119911111119191118111911919111919916111611111119111161119111111111199966191111119116111191166119161111119111191111911191161111111119119111111198916111111991111611119119891191111911169111811111116116111911111111911999111191199111111668111191111691111111669191191119111111111611111111…	2.26693e-23	1	1	5.12403e-28	1	0.0998268	1	0.266268	1	1	0.0517761
ENSG00000122122.9	ENSG00000010610.8	0.908772	co	1	1	911	98	0	0	0	111911111111111111111191111111111111111111111111911119191111111111111919199111119111111191111111111111111911111111119111111111119111111111111111111111119111111111111111111119111111111111199191111119119111191111111111111111111111111111111191111111111111111111111111111111111111911111119191111111111199111111111119119111911111111111191111111191111111191111111111111111111991111191111111111111911111111…	1.39474e-06	1	1	1.0603e-26	1	1	1	1	0.802028	1	0.465541
ENSG00000122122.9	ENSG00000100055.19	0.905284	co	1	1	813	195	1	0	0	111911111111191191111191111111111111111119111911911119191111911111911919199111119111119191111111111111111919111111119111111111119111111111111911111911919111111119111111191119119111111191999191111119919119191199111191111111111191911119111191119111119111111111191919111111191111911119119191191111191199111111111119119991911111111111991111111191111111191111191111911111111999111199119111919111991111111…	3.33577e-18	1	1	1.7542e-19	1	1	1	0.291047	1	1	0.166272
ENSG00000211772.7	ENSG00000145649.7	0.907116	co	1	1	850	157	2	0	0	191111111111111191111191111191111111111111111911911119991111911111919919199111119111119191111111111111111911111111111111911111119111118111111919111111119111911111111111191111111111111111999191111119119119111199119191111111111111111911111191111111111111111111191919111111991111911111119111111111911199111111111119119111911111111111191111111191111111991111111111991111111991111191119111111111911111119…	4.61341e-17	1	1	3.77081e-14	1	0.307387	1	1	0.481502	1	0.168418
ENSG00000223865.9	ENSG00000010610.8	0.90573	co	1	1	995	0	6	0	8	111111111111111111111111111111111111111111111111111111161111111111111111111111111111111111111111111111111111111111111111111111111111111111111111111111111111111111111111111111111111111111111111111111118111111111111111111111111111111111111111111111111111111111111111111111111111611111111111111111111111111111111116111111111111111111111111111111111111111111111111111111111881111111111111111111111111111…	0.000182646	1	1	1	1	1	1	0.1586	1	1	0.170125
ENSG00000223865.9	ENSG00000110077.13	0.90695	co	1	1	931	77	1	0	0	191111111111111111111111111111111111111111111111911111191111111111111119111111111111111191111111111111111111111111119111111111119111111111111111111111119111111111111111111119111111111111199191111111119111111119111111111111111111111119111111111111111111111111111119111111111111911111119191111111111199111111111119111111911111111111111111911191111111111111111111111111111991111111111111111111111111111…	1.62e-08	1	1	1.14807e-15	1	0.494108	1	1	0.933164	1	0.189517
ENSG00000223865.9	ENSG00000136167.12	0.900951	co	1	1	995	11	3	0	0	111111111111111111111111111111111111111111111111111111191111111111111119111111111111111111111111111111111111111111111111111111111111111111111111111111111111111111111111111111111111111111191111111111119111111111111111111111111111111111111111111111111111111111111111111111111111911111111111111111111111111111111111111111111111111111111111111111111111111111111111111111111981111111111111111111111111111…	0.00190077	1	1	1	0.443161	0.140396	1	0.784427	1	1	0.170125
ENSG00000223865.9	ENSG00000173369.14	0.900234	co	1	1	999	2	8	0	0	111111111111111111111111111111111111111111111111111111111111111111111111111111111111111111111111111111111111111111111111111111111111111111111111111111111111111111111111111111111111111111111111111111111111111111111111111111111111111111111111111111111111111111111111111111111111811111111111111111111111111111111111111111111111111111111111111111111111111111111111111111111881111111111111111111111111111…	0.00526966	1	1	1	1	0.27081	1	0.427485	1	1	0.438938
ENSG00000223865.9	ENSG00000173372.15	0.903534	co	1	1	999	1	9	0	0	111111111111111111111111111111111111111111111111111111111111111111111111111111111111111111111111111111111111111111111111111111111111111111111111111111111111111111111111111111111111111111111111111111111111111111111111111111111111111111111111111111111111111111111111111111111111811111111111111111111111111111111111111111111111111111111111111111111111111111111111111111111881111111111111111111111111111…	0.00526966	1	1	1	1	0.27081	1	0.427485	1	1	0.438938
ENSG00000179776.16	ENSG00000164056.9	0.905978	co	1	1	938	47	0	0	24	191111111111111911111111111191111111111111111111111911191111619111111111111111111111111111111111111111111191111111111111111111111111111111111116111111111119111111111111991111116111111111611119111111111919111111111111111111111161191111119111111111111111111191111611111111191111111111111111191111111911191111111111111111111119111111119111911611111111111111191111111111111111111111111111991911911111111…	6.93301e-30	1	0.00331867	1	0.000135054	1	0.542261	0.333584	0.00236087	1	0.000231148
ENSG00000163909.7	ENSG00000020181.16	0.907214	co	1	1	810	199	0	0	0	191111111911111991191111111991111111111111111911119911999191919111911111111191111111111111111111111911111199111991111111111111111111119111111119111111191119991111111911991191919911111191911119191111911919111119111191991119111191199111119111111111119119911991191911191111191111111111911111999111111911191111111199111111119119111111119111919919111111911111191111111111191911111111991111991991911119119…	1.16361e-77	1	9.25391e-06	1	2.0631e-13	1	1	6.87421e-05	1.95786e-09	1	3.13544e-10
ENSG00000163909.7	ENSG00000074181.7	0.901489	co	1	1	892	117	0	0	0	191111111111111911111111111191111111111111111911111911999191919111911111111191111111111111111111111911111191111911111111111111111111111111111119111111111119991111111111991111119111111111911119111111111919111111111111911111111191199111119111111111119111111191111911111111191111111111911111199111111911191111111191111111119119111111119111911911111111111111191111111111111911111111191111991911911119111…	6.82461e-45	1	0.00288375	1	1.32133e-07	1	0.981674	0.00261786	3.57921e-05	1	2.17407e-07
ENSG00000181418.7	ENSG00000116218.11	0.906374	co	1	1	93	911	5	0	0	999199999999999999999999999999999919919199919999199999999991919999999999911999991999999999999999999999911199999999999999199919191999999999999999999999999999999999999999999999999999999999991919199999999999999999999991999919999999999999919911999999999999999991999999999919999999999919999999999999999991999999999999999999999999999999999999919999999999999999999999999999199999999999999999999999999999999…	1	1	0.318985	1	2.37944e-80	1	1	1	0.0512455	1	0.56807
ENSG00000181418.7	ENSG00000161270.18	0.903807	co	1	1	95	912	2	0	0	999199999999999999999999999999999919919199919999199999999991919999999999911999991999999999999999999999911199999999999999899919191999999999999999999999999999999999999999999999999999999999991919199999999999999999999991999919999999999999919911999999999999999991999999999919999999999919999999999999999991999999999999999999999999999999999999919999999999999999999999999999199999999999999999999999999999999…	1	1	0.193226	1	1.23006e-80	1	1	1	0.132163	1	0.660294
ENSG00000162631.17	ENSG00000112782.14	0.908345	co	1	2	78	926	0	0	0	999199999999909999999999999999999919919199919999199999999999999999999999911999991999999999999999999999919199999999999999999919191999999999999999999999999999999999999999999999999999999999991919199999999999999999999991999919999999999999919911999999999999999991999099999919999999999919999999999999999991999999999999999999999999999999999999999999999999999999999999999999099999999999999999999999999999999…	1	1	0.216861	1	3.53006e-76	1	1	1	0.16409	1	0.74141
ENSG00000162631.17	ENSG00000113578.16	0.901266	co	1	2	79	919	0	0	0	999199999999909999999999999999999919919199919999199999999999999999999999911909991999999999999999999999919199999999999999999919191909999909999999999999999999999999999999999999999999990999991919199999999999999999999991999919999999999999919911999999999999999991999999999919999999999919999999999999999991999999999999999999999999999999999999999999999999999999999999999999199999999999999999999999999999999…	1	1	0.233844	1	2.02279e-77	1	1	0.847767	0.183217	1	0.79546
ENSG00000277734.3	ENSG00000211753.3	0.907446	co	1	1	742	1	12	0	254	161611611161161161116661111161111161161111161611611116661661616161616666166161116111116161111111111111111611111111116116611111116161118111611616111616616111611111116111161116111111111166666161111116116111161166116161111116111161111611161161111111116116111111168616111111661111611116116861161111611166111811111116116111611111111611666111161166111111668111161111661111111666161161116111111111611111111…	4.65196e-23	1	1	7.3197e-28	1	0.0842935	1	0.351975	1	1	0.0688956
ENSG00000104859.13	ENSG00000102901.11	0.90546	co	1	1	995	11	3	0	0	111111111111111111111111111111111111111111111111111111111111111111111111111111111111111111111111111111111111111111111111111111111111111111111111111111111111111111111111111111111118118111111111111191111111111111111911111111111111111111111111111111111111111111111191111111111111111111111111111111111111111111111111111111111111111111111111111111111111111111111111111111111111111111111111111111111111111…	1	0.0140677	0.8163	1	1	0.444331	1	1	1	0.578876	1
ENSG00000104859.13	ENSG00000104852.13	0.904225	co	1	1	996	10	3	0	0	111111111111111111111111111111111111111111111111111111111111111111111111111111111111111111111111111111111111111111111111111111111111111111111111111111111111111111111111111111111118118111111111111111111111111111111911111111111111111111111111111111111111111111111191111111111111111111111111111111111111111111111111111111111111111111111111111111111111111111111111111111111111111111111111111111111111111…	1	0.0206963	0.8964	1	1	0.227235	1	1	1	0.90333	1
ENSG00000204262.10	ENSG00000162745.9	0.905956	co	1	1	834	76	0	0	99	191111111111111611196111111991111111111111111911116611199191116611611111111111111111111111111111111111111166111991119111111111111111111111111116111111191119991111111611991191616911111161661116111111611916119116111196191111111161191111116111111111119111111191191911191111191911111111916111996111111611161111111161116111116116111111116111919961111111611161161111111111111111111111111111691911911111111…	1.85531e-58	1	0.87448	1	0.0160547	1	1	7.26801e-05	6.04267e-07	1	3.39186e-08
ENSG00000257621.6	ENSG00000185246.16	0.900789	co	1	1	984	9	6	0	10	111111111111119111111111111111811111111111111111111111111111111111111111111111111111111111111111111111111111111111111111111111111111111111111111111111111111111111111111111111111111111111911111111111111111111111111911111111111111181111111111111111111111111111611111111111111111111111111111161111111111111111111111111111111111111111111111111111111111111111111111111111111111111111111111111111111111111…	0.0134565	1	0.289621	1	0.0966378	1	1	1	0.730002	1	0.660657
ENSG00000004534.13	ENSG00000003756.15	0.904901	co	1	1	997	2	10	0	0	111111111111111111111111111111811111111111111111111111111111111111111111111111111111111111111111111111111111111111111111111111111111111111111118111111111111111811111111111111111111111111111111111111111181111111111911111111111111111111111111111111111111111111111111111111111111111111111111111111111111111111111181111111111111111111111111111111111111111111111111111111111111111111111111111111111111118…	1	1	0.984263	1	0.583414	0.966808	1	1	0.946034	1	0.714236
ENSG00000157554.17	ENSG00000134531.8	0.904159	co	2	2	623	284	0	0	0	191100011910111991091001111991911111111111119911119911999091909919910011110091111110111101111111011911110199111991111199011111011111919111110019011019199119991191111901991191909911119111991919191110919919109119111191991119111199190019019111110111119119911991991919191901191011911111910101999091991910191911111199111901119919110111099111919909119191910191191111991111191911101111990111990991911119119…	4.64276e-96	1	1	1	0.578123	1	1	0.0386787	0.114145	1	0.0109874
ENSG00000170571.10	ENSG00000081237.17	0.905464	co	2	2	710	151	0	0	119	161911911101111991199161111191611111110111111916611616961191611911619699116191119111916161111111111111911116111191116199111111116109111101110116111111116111901109111911191166116111116111669699191111916919191069111109191116111091161110199111111111119111111111191916161111691111611119116199191111911996191111111196916191619119111911999111010669111111991191191111991111911960191161110111119611611111119…	2.0469e-59	1	1	2.80854e-06	1	1	1	0.710583	0.236393	1	0.0489253
ENSG00000162618.11	ENSG00000130300.7	0.907717	co	1	1	913	96	0	0	0	191111111111111911191111111191911111111111111911119911191111919111111111111191111111111111111111111111111111111111111111111111111111111111111119111111191119191111111911991191911111111111111119111111111919111111111111111119111111191111119111111111119111111191111911111111191111111111111111991111111911191111111191111111111119111111119111919911111111111191191111111111111111111111111111911911911119111…	2.95384e-41	1	0.00301295	1	3.27485e-06	1	1	0.120645	0.000611671	1	0.000413073
ENSG00000211949.3	ENSG00000211592.5	0.901678	co	1	1	792	144	11	0	62	161111111191111911111168111161911111111111111619911911691191111111911696111111111111916118111111111911191191111991119191111111111119111111911119811111116119611111111911111119111111111111991911191111116919111991111161191119111161191911111111111111119116111191191119111111991111611111919119119111911961161118111116119111919119111611166111111161111111991111991119991111191661111161111111111111611111111…	1.83929e-37	1	1	1	1	1	1	1	0.0321373	1	0.00725023
ENSG00000211949.3	ENSG00000211943.2	0.900694	co	1	1	703	54	8	0	244	191111611661111611111161111691911161111111111916611616661161611116616966111111111111619111161111111611196196111661119161111111111116116111611169111116116116911111111611166166616111116661991661161116616616116696111661161116111691191611111111111111116166111161161616111116661111911111616116119111611961161111111869116111616116111611166611111666111111661161961116661111161966111161111111111161611111111…	5.7024e-40	1	1	1	1	1	1	1	0.0082681	1	0.00226972
ENSG00000163131.9	ENSG00000162511.7	0.905631	co	1	1	999	6	4	0	0	111111111111111111111111111111111111111111111111111111191111111111111111111111111111111111111111111111111111111111111111111111111111111111111111111111111111111111111111111111111111111111181111111111111111111111111111111111111111111111111111111111111111111111111111111111111111911111111111111111111111111111111118111111111111111111111111111111111111111111111111111111111111111111111111111111111111111…	0.000328069	1	1	1	1	1	1	1	1	1	0.438938
ENSG00000135862.5	ENSG00000116962.13	0.900542	co	2	2	708	14	0	0	0	101111111011111001000101111001011111111110111011110011000101010001011011111101111111111101111111111011111111111001111101111111111111111111111119111110100100091111110011901101000011110101011100101111111910100110111101001110111101100110110111111111110110011001001010101010001111111110010111090101101010101011111100111101010010111011110111919000110101011111101111101111101011101101001111000001011110110…	1.24067e-88	1	0.000443204	1	0.35715	1	0.426121	0.00328321	0.00123132	1	0.000123386
ENSG00000185862.6	ENSG00000010610.8	0.905405	co	1	1	938	71	0	0	0	191111111111111111111111111111111111111111111111911119191111111111111119119111111111119191111111111111111111111111119111111111119111111111111111111111119111111111111111111119111111111111191911111111119111111111111111111111111111111111111111111111111111111111111119111111111111911111119111111111111191111111111119119111111111111111111111111191111111191111111111111111111991111111111111111111111111111…	2.60247e-11	1	1	5.38709e-08	1	0.066746	1	1	0.417686	1	0.0418292
ENSG00000160255.15	ENSG00000158869.9	0.907678	co	1	1	991	14	2	0	2	111111111111111111111111111111111111111111111111911111191111111111111119111111111111111111111111111111111111111111111111111111111111111111111111111111111111111111111111111119111111111111191111111111119111111111111111111111111111111111111111111111111111111111111111111111111111911111111111111111111111111111111111111111111111111111111111111111111111111111111111111111111911111111111111111111111111111…	0.0638977	0.835874	1	0.0608435	1	0.588315	1	0.357289	0.408194	1	0.00825563
ENSG00000134954.13	ENSG00000081189.12	0.902843	co	1	1	875	133	1	0	0	191119111111111991119111111111111111111111111911111911991111119911911111111191111111111111111111111111111111111911111119111111111111111111111119111111199119911111111911991191119111111191911919111111919919111119111191111119111111191119119111111111119111111111191911191111191111111111911111199111111111191111111191111111119911111111119111919919111111911191111111111111111911111111191111911991911119119…	4.77343e-53	1	0.685054	1	9.2502e-09	1	1	0.000431744	0.000692588	1	3.38777e-05
ENSG00000131477.9	ENSG00000066056.12	0.901807	co	1	1	862	144	3	0	0	191111111111111991191111111991111111111111111911119911891191919911911111111191111111111111111111111111111191111191111111111111111111111111111119111111111119111111111911991111919111119111911111111111111919111119111111191119111191191111119111111111119111111991191911111111191111111111911111991111111911191111111199111111119119111111199111911911111111911191191111111111111111111111111111991991811119111…	1.35439e-57	1	2.17165e-05	1	1.1655e-09	1	0.832402	0.00102358	0.000143135	1	6.35043e-06
ENSG00000131477.9	ENSG00000130300.7	0.905571	co	1	1	1007	2	0	0	0	111111111111111111111111111111111111111111111911111111111111111111111111111111111111111111111111111111111111111111111111111111111111111111111111111111111111111111111111111111111111111111111111111111111111111111111111111111111111111111111111111111111111111111111111111111111111111111111111111111111111111111111111111111111111111111111111111111111111111111111111111111111111111111111111111111111111111…	0.489806	1	1	1	1	1	1	1	1	0.907118	1
ENSG00000175489.9	ENSG00000101336.11	0.902435	co	1	2	836	115	0	0	0	191111111111111111111191111111011111111119111111911111191111911111911919119111011111111191111111111111111919111111011111111111119011111110011111111111919111101111111111110119111111111191199191111111119101091109111111111111111191111119111191111111119111110101191111111111111101110119119111111111191199110111111119119011111111111111991101911191101111991111091111011111111991011191119111111111911011111…	0.0128057	1	1	1.34718e-06	1	1	1	1	0.864382	1	0.383471
ENSG00000261269.1	ENSG00000169744.11	0.901812	co	1	1	688	121	7	0	193	161119111611111661969111111661611111119119119611116619666961619619611191111161111111111111111111611611111199111661111169111111111111911111111116111119166116661191111611661161616611119161691916161111619616119116111191961116111199169116916111111111116119611661961619161911161111911111611111666191991611161911111166119911116916111111196111616616119191611161161111991111161991111111691111669661611116116…	2.6302e-117	1	1	1	2.32004e-23	1	0.770069	0.232818	0.00103248	1	0.000514658
ENSG00000239951.1	ENSG00000132465.9	0.902487	co	1	1	849	22	8	0	130	161111111161111111111161111161681111111111111611918611661111111111111616111111111111116111111111111611911161111911116111111111111111111111111196111111116111611111111611111111111111111111691111111111116616111111111161161116111161111111111111111111116116111111161116111111661111611111111111111111611661161118111116116111916111111611196111111161111181691111161111911111111661111161111111111111611111111…	3.80641e-33	1	1	1	1	1	1	1	0.0335556	1	0.00398481
ENSG00000239951.1	ENSG00000211653.2	0.902021	co	1	1	792	34	9	0	174	191111111161111611111191111161681161111111111911611611661111111111611619111111111161619111111111111611911161111611116161111111111111111111611199111616119116611111116611111111111111111111991161161111116616111166111161861116111161161611111111111111116119111111161616111111611111611111616111116111611691161118111119616111616116111911196111111161111111691111161111611111111961111161111111111111911111111…	1.04265e-29	1	1	0.208781	1	0.323512	1	1	0.117075	1	0.00119207
ENSG00000239951.1	ENSG00000211677.2	0.907579	co	1	1	870	61	6	0	72	191111111191111111111161111161911111111111111611911911661111111111111616111111111111119111111111111911911191111911119111111111111111111111111199111111119111611111111911111111111111111111661111111111116111111111111161111119111161111111111111111111119116111111191119111111111111611111111111111111111961161118111116111111619111111611196111111161111111991111191111611111111661111161111111111111611111111…	8.11471e-26	1	1	0.975366	1	0.919278	1	1	0.0147382	1	0.0119189
ENSG00000239951.1	ENSG00000211949.3	0.9082	co	1	1	789	213	7	0	0	191111111191111911111191111191981111111111111919911911991191111111911999111111111111919111111111111911991191111991119191111111111119111111911199111111119119911111111911111119111111111111991911191111119919111991111191191119111191191911111111111111119119111191191119111111991111911111919119119111911991191118111119119111919119111911199111111191111111991111991119991111191991111191111111111111911111111…	8.64327e-38	1	1	1	1	1	1	1	0.0253938	1	0.00489756
ENSG00000171115.3	ENSG00000133574.8	0.904947	co	1	1	880	129	0	0	0	191111111111111191191111111111111111111111111911119911991111919111911111111191111111111111111111111111111119111111111111111111111111111111111119111111119119911111111911991191119111111111911119111111911919111119111111111119111191191119119111111111119111111111191911191111191111111111111111191111911911191111111199111911119111111111119111919919111111911111191111111111111111111111111111919991911111119…	1.43007e-52	1	0.000998908	1	2.03385e-08	1	1	0.328262	0.000281319	1	0.0002559
ENSG00000171115.3	ENSG00000134954.13	0.90865	co	1	1	880	129	0	0	0	191111111111111191191111111111111111111111111911119911991111919111911111111191111111111111111111111111111119111111111111111111111111111111111119111111119119911111111911991191119111111111911119111111911919111119111111111119111191191119119111111111119111111111191911191111191111111111111111191111911911191111111199111911119111111111119111919919111111911111191111111111111111111111111111919991911111119…	1.43007e-52	1	0.000998908	1	2.03385e-08	1	1	0.328262	0.000281319	1	0.0002559
ENSG00000171115.3	ENSG00000170989.8	0.907774	co	1	1	874	135	0	0	0	191111111111111191191111111111111111111111111911119911991111919111911111111191111111111111111111111111111119111111111111111111111111111111111119111111119119991111111911991191119111111111911119111111911919111119111111191119111191191119119111111111119111111111191911191111191111111111111111191111911911191111111199111911119111111111119111919919111111911111191111111111111111111111111111919991911111119…	1.60034e-55	1	0.000580692	1	7.89702e-09	1	1	0.30305	0.000131974	1	0.000209168
ENSG00000110876.9	ENSG00000010610.8	0.908671	co	1	1	966	43	0	0	0	111111111111111111111191111111111111111111111111911111191111111111111919111111111111111191111111111111111111111111111111111111119111111111111111111111111111111111111111111119111111111111191111111111119111111111111111111111111111111111111111111111111111111111111111111111111111911111119111111111111119111111111119111111111111111111111111111191111111111111111111111111111991111191111111111111111111111…	0.00221569	1	1	7.03275e-16	1	1	1	1	0.339075	1	0.0829665
ENSG00000110876.9	ENSG00000015285.9	0.904333	co	1	1	915	85	9	0	0	111111111111111111111191111111111111111111111111911111191111111111111919118111111111119191111111111111111911111111111111111111119111118111111111111111111111111111111111111119111111111111199191111111119111111111111191111111111111111911111111111111111111111111111119111111111111911119119191111111111199111111111119118111911111111111191111111191111111191111111111111111111991111191111111111111111111111…	8.05882e-05	0.214973	1	2.0055e-18	1	1	1	1	0.139182	1	0.21355
ENSG00000110876.9	ENSG00000066336.10	0.901999	co	1	1	964	45	0	0	0	111111111111111111111191111111111111111111111111911111191111111111111919111111111111111191111111111111111111111111111111111111119111111111111111111111111111111111111111111119111111111111191111111111119111111111111111111111111111111111111111111111111111111111111111111111111111911111119111111111111119111111111119111111111111111111111111111191111111111111111111111111111991111191111111111111111111111…	0.0159393	0.559785	1	1.75951e-17	1	1	1	1	0.275782	1	0.058006
ENSG00000110876.9	ENSG00000102879.14	0.904443	co	1	1	947	59	3	0	0	111111111111111111111191111111111111111111111111911111191111111111111919119111111111111191111111111111111911111111111111111111119111118111111111111111111111111111111111111119111111111111191191111111119111111111111111111111111111111111111111111111111111111111111111111111111111911111119111111111111119111111111119111111811111111111191111111191111111111111111111111111111991111191111111111111111111111…	0.00376952	0.840845	1	2.91722e-19	1	1	1	1	0.148911	1	0.00582039
ENSG00000162618.11	ENSG00000134954.13	0.90043	co	1	1	913	94	0	0	2	191111111111111911191111111191911111111111111911119911191111919111111111111191111111111111111111111111111111111111111111111111111111111111111116111111191119191111111911991191911111111111111119111111111919111111111111111119111111191111119111111111119111111191111911111111191111111111111111991111111911191111111191111111111119111111119111919911111111111191191111111111111111111111111111911911911119111…	2.95384e-41	1	0.00301295	1	3.27485e-06	1	1	0.120645	0.000611671	1	0.000413073
ENSG00000162618.11	ENSG00000147113.15	0.907166	co	1	1	762	0	2	0	245	161111111611111661166111111661611111111111111611116611666161616611611111111161111111111111111111611611111166111661111111111111111111116111111116111111166116661111111611661161616111118161616116161111611616116116111111661116111166161116116111111111116111111661661611161611161111111111611111666161611611161111111166111611116116111111166111616616111111611161161111111111161111111111661111661661611116116…	8.15123e-97	1	6.07807e-09	1	1.60671e-07	1	0.0147296	0.00442759	7.57885e-07	1	1.86827e-07
ENSG00000162618.11	ENSG00000157554.17	0.907018	co	1	1	724	0	1	0	284	161111111611111661161111111661611111111111116611116611666161616616611111111161111111111111111111111611111166111661111166111111111111616111111116111116166116661161111611661161616611116111661616161111616616116116111161661116111166161116116111111111116116611661661616161611161111611111611111666161661611161611111166111611116616111111166111616616116161611161161111661111161611111111661111661661611116116…	2.2612e-114	1	0.0421411	1	3.10059e-20	1	0.593133	0.0842545	3.77198e-07	1	9.23497e-07
ENSG00000162618.11	ENSG00000161940.9	0.904529	co	1	1	773	0	1	0	235	161111111611111661161111111661611111111111116611116611666161616611611111111161111111111111111111111111111166111661111111111111111111111111111116111111166116661111111611661161616611116111611116161111611616116116111111661116111166161116116111111111116116111161661611161611161111111111611111666161161611161111111166111111116616111111166111616616111111611161161111161111161111111111611111661661611116116…	2.81228e-99	1	1.34019e-09	1	3.02894e-16	1	0.0339875	0.00890464	7.23207e-07	1	1.03848e-08
ENSG00000161791.12	ENSG00000151702.15	0.901541	co	1	1	816	2	0	0	191	161111111111111161166111111161111111111111111611111616661161619111611116111161111111111111111111111111111166111111111166111111111111111111111116111111116116611161111611161166116111116161661616161111616616111116111161161116111161161116116111111111116111111111161616161111661111611111611111166111661661161111111166116611111616111111166111616616111111611161161111611111111661111111111111616611611111116…	6.05825e-71	1	1	1	2.12383e-11	1	1	0.24716	0.000503282	1	7.71232e-05
ENSG00000254909.1	ENSG00000254428.1	0.903746	co	1	1	443	22	1	0	543	111666116161616111119696611616161161161611666666611116111661661666116661666116616166616616111666666161116666661611116616666961166166616661616666661611111111161816661111666166666616161661666666661166661611161966161666666166166666666116661666161161116111616666611166196166661116666166111161666666611666116666611111616661666666111111661611961666116616161111611111161111611666161666161666161661111116111…	1.93667e-07	1	1	1.03465e-18	1	0.00340927	1	1	1	1	0.76829
ENSG00000198625.11	ENSG00000198563.12	0.901054	co	1	1	963	44	2	0	0	111111111111111111111111111119111111111111111111111111111111111111111911111111111111111111111119111111111111111111111111118111111111111111111191111111111111111819111111111111119111111111911111111191111111111111111911111191111119111111111111111111119111111111111191111111111111111111111111191111111111111111111111111111111111111111111911111111111119111111111111111111111111191111111111111191111111111…	0.833393	1	0.219849	1	1	0.43993	1	1	1	0.384581	1
ENSG00000166265.10	ENSG00000157554.17	0.904391	co	1	1	715	284	10	0	0	191118111911111991191111111991911111111111119911119911999191919919911111111191111111111111111111811911111199111991111199111111111111919111111119111119199119991191111911991191919911119181991919191111919919119119111191991119111199198119119111111111119119911991991919191911191111911111911111999191991911191911111199111911119919111111199111919919119191911191191111991111191911111111991111991991911119119…	3.08681e-115	1	0.095381	1	5.32519e-21	1	0.395306	0.0364618	5.58185e-05	1	1.0709e-05
ENSG00000164125.14	ENSG00000064989.11	0.906052	co	2	2	770	181	0	0	0	191111111101101991199111111991911111110111111911119911999191919110911101111191111111011111111111111111111199111991110111111111111101911101111019111111199119991101110911991191119111119190901019111101910919111119110101191111111091091119119111111111119111111191991910191111091110011111911111999111111901191111111199110111119119111011119111911919111111911191111111011111191001111111191111911911911119119…	1.31678e-80	1	1	1	1.75831e-16	1	1	0.00322757	0.000100192	1	7.13628e-05
ENSG00000149591.15	ENSG00000111341.8	0.905687	co	1	1	993	7	9	0	0	191111111111111111111111111111111111111111111911111111111111111111111111111111111111111111111111111111111111111111111111111111111111111111111111111111111111111111111111191111111111111111111111111111111111111111111111111111111111111111111111111111111111111111111111111111111111111111111111111111111111111111111111111111111111111111118111111111111111111111181111111111111111111111111111111111811111111…	1.28221e-06	1	0.676732	1	0.336426	1	1	0.532473	1	1	1
ENSG00000186517.12	ENSG00000005844.16	0.909522	co	1	1	809	197	3	0	0	191911111118111191111191111191111111111111111919911919191911911111919999199111119111119191111111111111111919111111119111911111119111118111111919111111919111911119111111191119119111111111999991111119119111191199119191111111111191111111191191111111111111111111191119111111911111911119119191111111111199111111111119119111911111111111991111111191111111191111111111911111111991191191119111119111911111111…	3.51334e-18	1	1	1.07684e-27	1	0.178955	1	0.640413	1	1	0.310943
ENSG00000234535.1	ENSG00000163882.8	0.906443	co	1	2	35	960	0	0	0	999999999999999999999199999999999999999999999999999999999999999999991199999999999999999909999999999999999999999999999999199999999999999999999999999199999909999991999999999999999999999999999999999991999999919999999999999999999999999999999999999999999999999999999999999999999999999999990919999999999999999999999999999999199999999999999999999919999999999999999999999999999999919919999999991999999999999…	1	1	0.239463	1	1.25559e-21	1	0.274892	1	0.763385	1	0.349172
ENSG00000213654.8	ENSG00000122122.9	0.909488	co	1	1	910	0	1	0	98	111611111111111111111161111111111111111111111111611116161111111111111616166111116111111161111111111111111611111111116111111111116111111111111111111111116111111111111111111116111111111111166161111116116111161111111181111111111111111111111161111111111111111111111111111111111111611111116161111111111166111111111116116111611111111111161111111161111111161111111111111111111661111161111111111111611111111…	8.10175e-07	1	1	2.14205e-26	1	1	1	1	0.755557	1	0.586114
ENSG00000172955.16	ENSG00000002746.13	0.90859	co	2	2	62	21	0	0	908	666666666666666666696666666666666616616666600666666666666666666669666666616666661666666666666666666666616166666666666666666606666666666696666666966666666666666666669666666666666666666666661616166666166666666696666661666616666606666666666611666666666666666660666669666616666666666606666669666666966666666666666666666666660666666666666666666666660666066666666666666666166966666666666666666666666666666…	1	0.877962	1	1	1.80843e-50	1	1	1	0.809372	0.631732	1
ENSG00000211653.2	ENSG00000211592.5	0.904271	co	1	1	792	141	14	0	62	161111111191111911111168111161911191111111111611911911691111111111911616111111111191916118111111111911111191111911119191111111111111111111911119811919116119611111119911111111111111111111991191191111116919111199111161891119111161191911111111111111119116111111191919111111911111611111989111119111911961161118111116919111919119111611166111111161111111911111191111911111111661111161111111111111611111111…	3.94468e-28	1	1	0.208781	1	0.566069	1	0.985418	0.203665	1	0.00411138
ENSG00000198851.8	ENSG00000137078.7	0.90401	co	1	1	539	4	7	0	459	161611611168661661166661111666111161166161661666611666661661666666616666166161116166616161111111111611611666111661116166611111616166118161611616111666616116611166116611161166116611116166666666661116619666161166116166161116116661616616166166116111116616161111168616111161661111911666616166161111666666161111111166616161616116111661666611161166116111661161161111661111611666166166119111666661661111116…	1.44004e-50	1	1	1.38466e-19	1	1	1	0.0430354	0.0334261	1	0.000526053
ENSG00000198851.8	ENSG00000145649.7	0.909578	co	1	1	811	81	1	0	116	161911111111111161119961111161111111111111111611611119961191611111619616166191116111119161111111111111111611111111119119911111119111118111111616111111116111611111119111161119111111111111966161111119116116191196119161111119111111111911191161111111119119111111161619111111961111611119116191111111611196111111111116119111611111111111961111111161111111661111191111961111111669191161116111111111611111116…	1.75148e-21	1	1	1.14773e-21	1	0.247408	1	0.526477	0.858661	1	0.0965582
ENSG00000074660.14	ENSG00000037280.14	0.901274	co	1	1	778	231	0	0	0	191111111911111991191111111991911111111111119911119911999191919911911111111191111111111111111111911911111199111991111111111111111111111111119119111111199111991111111911991191919911111111911119191111911919111119111111991119111199191119119111111111119119111991991111191911191111111111911111999191111911191911111199111911119919111111199111919919111111911191191111191111111111111111991111999991911119119…	2.56535e-94	1	2.39681e-09	1	7.45978e-16	1	0.16372	0.0158868	1.39784e-06	1	4.84693e-06
ENSG00000074803.16	ENSG00000072133.9	0.907239	co	1	2	133	830	0	0	0	999199999999909099190119999999999919919009909999199999910099919999991199911999991999999919999999999999910199999999999999199909191999999999999999999199999099999991999099999999999999999999991919199901999999919999999991999919999999999099919911999999999999999991999999999919999999999901091919999999999991999999999999999999199999999999099999919919999999999999999999999999199999919900999999990999999999099…	1	1	0.000594583	1	4.89768e-132	1	0.920142	1	0.119336	1	0.689907
ENSG00000254428.1	ENSG00000240970.1	0.902452	co	1	1	401	53	1	0	554	111666119161616111111616611616161161191611666666611116111661666666116661966119616166616616111666669161166696661611116666666661666196616661616666961616661111161116661111666166666616161661666669666166661916661669166666666666166666666116666666191161116111616666611166169166691616666196116161666666611966116666611111616961666666111611661611661669116616161111611116661111611666161666161666161661161116111…	1.18577e-07	1	1	6.26287e-18	1	0.00185108	1	1	1	1	0.770311
ENSG00000165168.7	ENSG00000101347.8	0.900126	co	1	1	965	44	0	0	0	191111111111111111111111111111111111111111111111911119191111111111111119111111111111119111111111111111111111111111119111111111111111111111111111111111119111111111111111111119111111111111191911111111119111111111111111111111111111111119111111111111111111111111111119111111111111911111111111111111111111111111111119119911111111111111111111911111111111111111111111111111111911111111111111111111111111111…	3.41019e-08	1	1	1	1	0.0503521	1	1	0.792015	1	0.154254
ENSG00000270804.1	ENSG00000269867.1	0.904192	co	1	1	800	143	6	0	60	111961119111611111111611911111111111191111191911111111111911191911919611119111611111111911111196111111111111111119111111691111111111111111911661111911111111111116911111191111919198198111119111991196111111111111191611111161196196116111111196111911111111111911911161111191891111111119111111161911111111116111611119611111111111111111191611191191111916191111111111191111111111161999111911991161111111111…	1	0.669119	0.911339	1.89766e-11	1	1	1	1	0.510233	1	0.0742096
ENSG00000160255.15	ENSG00000011600.10	0.90293	co	1	1	985	16	8	0	0	111111111111111111111111111111111111111111111111911111191111111111111119111111111111111111111111111111111111111111111111111111111111111111111111111111111111111111111111111119111111111111191111111111119111111111111111111111111111111111111111111111111111111111111111111111111111911111118111111111111111111111111111111111111111111111111111111111111111111111111111111111111981111111111111111111111111111…	0.168976	0.533574	1	0.000184651	1	1	1	0.102358	0.813616	1	0.059437
ENSG00000160255.15	ENSG00000122122.9	0.905352	co	1	1	906	98	5	0	0	111911111111111111111191111111111111111111111111911119191111111111111919199111119111118191111111111111111911111111119111111111119111111111111111111111119111111111111111111119111111111111199191111119119111191111111111111111111111111111111191111111111111111111111118111111111111911111119191111111111199111111111119119111911111111111191111111191111111191111111111111111111991111191111111111111911111111…	2.75644e-07	1	1	3.17547e-25	1	0.758407	1	1	0.590145	1	0.302522
ENSG00000160255.15	ENSG00000143119.11	0.907298	co	1	1	991	16	2	0	0	111111111111111111111111111111111111111111111111911111191111111111111119111111111111111111111111111111111111111111111111111111111111111111111111111111111111111111111111111119111111111111191111111111119111111111111111111111111111111111111111111111111111111111111111111111111111911111111111111111111111111111111111111111111111111111111111111111111111111111111111111111111911111111111111111111111111111…	0.0180451	1	1	0.210553	1	0.588315	1	0.357289	1	1	0.00825563
ENSG00000134884.12	ENSG00000132424.13	0.906651	co	1	1	1002	6	1	0	0	111111111111111111111111111111111111111111111111111111111111111111111111111111111111111111111111111111111111111111111111111111111111111111111111111111111111111111111111111111111111111111111111111111111111111111111111111111111111111111111111111111111111111111111111111111111111111111111111191111111111111111111181111111111111111111111111111111111111111111111111111111111111111111111111111111111111111…	0.0589481	1	1	1	1	1	1	1	1	1	0.239751
ENSG00000158869.9	ENSG00000110876.9	0.905814	co	1	1	966	42	1	0	0	111111111111111111111191111111111111111111111111911111191111111111111919111111111111111191111111111111111111111111111111111111119111111111111111111111111111111111111111111119111111111111191111111111119111111111111111111111111111111111111111111111111111111111111111111111111111911111119111111111111119111111111119111111111111111111111111111191111111111111111111111111111991111191111111111111111111111…	0.00221569	1	1	4.26002e-17	1	1	1	1	0.339075	1	0.0829665
ENSG00000158869.9	ENSG00000112799.7	0.908063	co	1	1	923	85	1	0	0	111911111111111111111191111111111191111111111111911111191111111111111119119111119111111191111111111111111911111111111111111111119111111111111111111111119111111111111111111119111111111111199191111111119111111111111111111111111111111119111191111111111111111111111119111111111111911119119191111111111199111111111119111911911111111111111111911191111111111111111111111111111991111191111111111111111111111…	8.37043e-05	1	1	2.33071e-28	1	0.230398	1	1	0.9744	1	0.826755
ENSG00000158869.9	ENSG00000143119.11	0.9045	co	1	1	993	7	9	0	0	111111111111111111111111111111111111111111111111111111191111111111111118111111111111111111111111111111111111111111111111111111111111111111111111111111111111111111111111111119111111111111181111111111118111111111111111111111111111111111111111111111111111111111111111111111111111911111111111111111111111111111111111111111111111111111111111111111111111111111111111111111111911111111111111111111111111111…	0.015372	1	1	0.419337	1	0.519775	1	0.532473	1	1	0.0152813
ENSG00000204291.9	ENSG00000187498.13	0.90514	co	1	1	919	90	0	0	0	191111111111111911111111111111111111111111111911111911191191919111911111111191111111111111111111111111111191111911111111111111111111111111111119111111111111991111111111991111111111111191911111111111111919111111111111191111111111111111119111111111119111111191111911111111191111111111111111191111111911111111111119111111111119111111119111919911111111111191191111111111111111111111111111911111911111111…	1.40006e-32	1	0.0274273	1	0.00012554	1	0.98473	0.026505	0.0786755	1	0.000478886
ENSG00000167613.14	ENSG00000141968.6	0.900626	co	1	1	727	7	2	0	273	161616611111161161116661111111111161111119111616611616161111611116616666166111116111616161111111111111611616111111116111611111616111111111111616111611616111111166111111161116116111111161666661111116616116161166116166111116111161111616161166116111116111111111161616111161661111611116116166111111191166111111111166616661611611111611661111911161111111661111161111611111611666161166119111116111611111111…	3.62141e-26	1	1	3.1475e-40	1	0.109526	1	1	1	1	0.199459
ENSG00000167613.14	ENSG00000149781.11	0.90415	co	1	1	807	152	7	0	43	191911111111191111111198111111111191111119111111611919161111911119819616199111119111119191111111111111111911111111119111911111119111118111111111111111916111111199111111191119111111111191969961111119116111191199111169111111111191111919191191111111119111111111111119111191111111611119116199111111191169111111111116119111911111111911991111911161111111191111191111911111911661191191119111111111911111111…	1.46547e-11	1	1	2.64824e-50	1	0.253986	1	1	1	1	0.576237
ENSG00000167613.14	ENSG00000159189.10	0.903654	co	1	1	815	191	1	0	2	191911111111191111111191111111111191111119111111911919191111911119119919199111119111119191111111111111111911111111119111911111119111111111111111111111919111111199111111191119111111111191999991111119119111191199111199111111111191111919191191111111119111111111111119111191111111911119119199111111191199111111111119119111911111111911991111911191111111191111191111911111911991191191119111111111911111111…	1.68092e-11	1	1	1.569e-52	1	0.240736	1	0.933018	1	1	0.852892
ENSG00000167615.15	ENSG00000114857.16	0.900612	co	1	2	935	65	0	0	0	111111111111119111111111111119111111111111111111111111111111111111111911111111111111111111111119111111111111111111111111111111111111111111911190111111111111111111111111111111119111191111911119111191111111111111111911111111119119111111111111111191111111111111911191111111111111111111111111191911111111111111111111911111191111111111111911911911111119111111111111111111111101191111111111111111111111111…	1	1	0.0215881	1	0.0883765	1	1	1	1	0.726574	1
ENSG00000241351.2	ENSG00000132465.9	0.902794	co	1	1	808	66	5	0	130	161111111161111911111161111161611191111111111611918619661191911111111616111111111111916111111111111611911161111991116111111111111111119111111196111111116119611111111611111119111111111111691911111119116616111191111161161116111161191911111111111111116116111191161916111111661111611119919111119111611661161111111116116111916119111611196111111161111181691111961111111111111661111161111111111191611111111…	2.06447e-43	1	1	1	1	1	1	1	0.0263499	1	0.000921205
[truncated: 9,848 more rows]

## Sheet: Supplemental_Table_III
Supplemental Table III. Non-Tumor Subnetwork
Source	Target	sc	Interaction	Cluster	Num_Clusters	Cluster_Samples	Missing_Samples	Cluster_Outliers	Pair_Outliers	Too_Low	Module	Samples
[truncated: 3,605 more rows]

## Sheet: Supplemental_Table_IV
Supplemental Table IV. Tumor Subnetwork
[truncated: 2,362 more rows]

## Sheet: Supplemental_Table_V
Supplemental Table V. Link community modules in ALL-GCN
Source	Target	Module
[truncated: 10,451 more rows]

## Sheet: Supplemental_Table_VI
Supplemental Table VI. Functional Enrichment of RCC LCM Modules
[truncated: 22,353 more rows]

[truncated: 3 more sheets: Supplemental_Table_VII, Supplemental_Table_VIII, Supplememental_Table_IX]
